# Supplementary material for: [2,6-Bis(di-tert-butyl­phosphinometh­yl)­phen­yl-κ3 P,C 1,P′](nitrato-κO)nickel(II)
Source: Acta Crystallogr Sect E Struct Rep Online. 2008 Oct 15;64(Pt 11):m1402. doi: 10.1107/S1600536808032376 (PMC2959575; doi:10.1107/S1600536808032376)
Supplement: Supplementary file 1 [file e-64-m1402-sup1.cif]

##############################################################################
###                                                                        ###
###        Electronic paper (Acta Crystallographica Section E)             ###
###                                                                        ###
##############################################################################
#                                                                            #
# This CIF contains the data in a paper accepted for publication in Acta     #
# Crystallographica Section E. It conforms to the requirements of Notes      #
# for Authors for Section E, and has been peer reviewed under the auspices   #
# of the IUCr Commission on Journals.                                        #
#                                                                            #
# Full details of the Crystallographic Information File format               #
# are given in the paper "The Crystallographic Information File (CIF):       #
# a New Standard Archive File for Crystallography" by S. R. Hall, F. H.      #
# Allen and I. D. Brown [Acta Cryst. (1991), A47, 655-685].                  #
#                                                                            #
# The current version of the core CIF dictionary is obtainable from          #
# ftp://ftp.iucr.org/pub/cif_core.dic. The current version number is 2.4.    #
#                                                                            #
# Software is freely available for graphical display of the structure(s) in  #
# this CIF.  For information consult the CIF home page http://www.iucr.org/  #
# cif/home.html                                                              #
#                                                                            #
# This file may be used for bona fide research purposes within the           #
# scientific community so long as proper attribution is given to the journal # 
# article from which it was obtained.                                        #
#                                                                            #
##############################################################################
                                             
data_I
_audit_creation_method     SHELXL-97
_chemical_name_systematic
;
[2,6-Bis(di-<i>tert</i>-butylphosphinomethyl)phenyl-
\k^3^<i>P</i>,<i>C</i>^1^,<i>P</i>'](nitrato-\k<i>O</i>)nickel(II)
;
_chemical_name_common     ?
_chemical_formula_moiety     'C24 H43 N Ni O3 P2'
_chemical_formula_sum     'C24 H43 N Ni O3 P2'
_chemical_formula_iupac     '[Ni (C24 H43 P2) (N O3)]'
_chemical_formula_weight     514.24
_chemical_melting_point     ?
_symmetry_cell_setting     'orthorhombic'
_symmetry_space_group_name_H-M     'F d d 2'
_symmetry_space_group_name_hall     'F 2 -2d'
loop_
    _symmetry_equiv_pos_as_xyz
    'x, y, z'
    '-x, -y, z'
    'x+1/4, -y+1/4, z+1/4'
    '-x+1/4, y+1/4, z+1/4'
    'x, y+1/2, z+1/2'
    '-x, -y+1/2, z+1/2'
    'x+1/4, -y+3/4, z+3/4'
    '-x+1/4, y+3/4, z+3/4'
    'x+1/2, y, z+1/2'
    '-x+1/2, -y, z+1/2'
    'x+3/4, -y+1/4, z+3/4'
    '-x+3/4, y+1/4, z+3/4'
    'x+1/2, y+1/2, z'
    '-x+1/2, -y+1/2, z'
    'x+3/4, -y+3/4, z+1/4'
    '-x+3/4, y+3/4, z+1/4'
_cell_length_a     24.0023(14)
_cell_length_b     12.6350(6)
_cell_length_c     17.6528(6)
_cell_angle_alpha     90.00
_cell_angle_beta     90.00
_cell_angle_gamma     90.00
_cell_volume     5353.5(4)
_cell_formula_units_Z     8
_cell_measurement_reflns_used     9535
_cell_measurement_theta_min     2.16
_cell_measurement_theta_max     30.33
_cell_measurement_temperature     225(2)
_exptl_crystal_description     cut-prism
_exptl_crystal_colour     orange--brown
_exptl_crystal_size_max     0.50
_exptl_crystal_size_mid     0.40
_exptl_crystal_size_min     0.20
_exptl_crystal_density_diffrn     1.276
_exptl_crystal_density_meas     ?
_exptl_crystal_density_method     'not measured'
_exptl_crystal_F_000     2208
_exptl_absorpt_coefficient_mu     0.868
_exptl_absorpt_correction_type     multi-scan
_exptl_absorpt_process_details     '(SADABS; Bruker, 2004)'
_exptl_absorpt_correction_T_min     0.6707
_exptl_absorpt_correction_T_max     0.8455
_exptl_special_details
;
;
_diffrn_ambient_temperature     225(2)
_diffrn_radiation_type     MoK\a
_diffrn_radiation_wavelength     0.71073
_diffrn_radiation_source     'fine-focus sealed tube'
_diffrn_radiation_monochromator     graphite
_diffrn_measurement_device_type     'Bruker SMART CCD area-detector'
_diffrn_measurement_method     '\f and \w'
_diffrn_detector_area_resol_mean     ?
_diffrn_reflns_number     33484
_diffrn_reflns_av_R_equivalents     0.0370
_diffrn_reflns_av_sigmaI/netI     0.0275
_diffrn_reflns_theta_min     2.86
_diffrn_reflns_theta_max     30.50
_diffrn_reflns_theta_full     30.50
_diffrn_measured_fraction_theta_max     0.999
_diffrn_measured_fraction_theta_full     0.999
_diffrn_reflns_limit_h_min     -34
_diffrn_reflns_limit_h_max     34
_diffrn_reflns_limit_k_min     -18
_diffrn_reflns_limit_k_max     18
_diffrn_reflns_limit_l_min     -25
_diffrn_reflns_limit_l_max     25
_diffrn_standards_number     ?
_diffrn_standards_interval_count     ?
_diffrn_standards_interval_time     ?
_refine_special_details
;
Refinement of <i>F</i>^2^ against ALL reflections. The weighted <i>R</i>-factor
<i>wR</i> and goodness of fit <i>S</i> are based on <i>F</i>^2^, conventional
<i>R</i>-factors <i>R</i> are based on <i>F</i>, with <i>F</i> set to zero for
negative <i>F</i>^2^. The threshold expression of <i>F</i>^2^ >
\s(<i>F</i>^2^) is used only for calculating <i>R</i>-factors(gt) <i>etc</i>.
and is not relevant to the choice of reflections for refinement.
<i>R</i>-factors based on <i>F</i>^2^ are statistically about twice as large
as those based on <i>F</i>, and <i>R</i>- factors based on ALL data will be
even larger.
;
_reflns_number_total     4078
_reflns_number_gt     3703
_reflns_threshold_expression     I>2\s(I)
_refine_ls_structure_factor_coef     Fsqd
_refine_ls_matrix_type     full
_refine_ls_R_factor_all     0.0350
_refine_ls_R_factor_gt     0.0301
_refine_ls_wR_factor_gt     0.0930
_refine_ls_wR_factor_ref     0.0988
_refine_ls_goodness_of_fit_ref     0.805
_refine_ls_restrained_S_all     0.805
_refine_ls_number_reflns     4078
_refine_ls_number_parameters     156
_refine_ls_number_restraints     1
_refine_ls_hydrogen_treatment     constr
_refine_ls_weighting_scheme     calc
_refine_ls_weighting_details
              'calc w=1/[\s^2^(Fo^2^)+(0.1P)^2^+0.25P] where P=(Fo^2^+2Fc^2^)/3'
_atom_sites_solution_hydrogens     geom
_atom_sites_solution_primary     direct
_atom_sites_solution_secondary     difmap
_refine_ls_shift/su_max     0.001
_refine_ls_shift/su_mean     0.000
_refine_diff_density_max     0.380
_refine_diff_density_min     -0.376
_refine_ls_extinction_method     none
_refine_ls_extinction_coef     ?
_refine_ls_abs_structure_details     'Flack (1983), 1976 Freidel pairs'
_refine_ls_abs_structure_Flack     0.012(10)
loop_
    _atom_type_symbol
    _atom_type_description
    _atom_type_scat_dispersion_real
    _atom_type_scat_dispersion_imag
    _atom_type_scat_source
    'C' 'C' 0.0033 0.0016
                         'International Tables Vol C Tables 4.2.6.8 and 6.1.1.4'
    'H' 'H' 0.0000 0.0000
                         'International Tables Vol C Tables 4.2.6.8 and 6.1.1.4'
    'N' 'N' 0.0061 0.0033
                         'International Tables Vol C Tables 4.2.6.8 and 6.1.1.4'
    'O' 'O' 0.0106 0.0060
                         'International Tables Vol C Tables 4.2.6.8 and 6.1.1.4'
    'P' 'P' 0.1023 0.0942
                         'International Tables Vol C Tables 4.2.6.8 and 6.1.1.4'
    'Ni' 'Ni' 0.3393 1.1124
                         'International Tables Vol C Tables 4.2.6.8 and 6.1.1.4'
_computing_data_collection     'APEX2 (Bruker, 2007)'
_computing_cell_refinement     'APEX2 (Bruker, 2007)'
_computing_data_reduction     'APEX2 (Bruker, 2007)'
_computing_structure_solution     'SHELXS97 (Sheldrick, 2008)'
_computing_structure_refinement     'SHELXL97 (Sheldrick, 2008)'
_computing_molecular_graphics     'DIAMOND (Brandenburg, 1999)'
_computing_publication_material     'publCIF (Westrip, 2008)'
loop_
    _atom_site_type_symbol
    _atom_site_label
    _atom_site_fract_x
    _atom_site_fract_y
    _atom_site_fract_z
    _atom_site_U_iso_or_equiv
    _atom_site_adp_type
    _atom_site_calc_flag
    _atom_site_refinement_flags
    _atom_site_occupancy
    _atom_site_disorder_assembly
    _atom_site_disorder_group
    Ni Ni1 0.2500 0.2500 0.594610(14) 0.02536(9) Uani d S 1 . .
    P P1 0.232841(19) 0.07823(3) 0.58242(3) 0.02639(10) Uani d . 1 . .
    C C1 0.2500 0.2500 0.48634(16) 0.0263(5) Uani d S 1 . .
    C C2 0.22870(9) 0.16438(14) 0.44415(10) 0.0293(3) Uani d . 1 . .
    C C3 0.22918(11) 0.16401(17) 0.36544(11) 0.0381(4) Uani d . 1 . .
    H H3 0.2153 0.1051 0.3390 0.046 Uiso calc R 1 . .
    C C4 0.2500 0.2500 0.32575(19) 0.0443(8) Uani d S 1 . .
    H H4 0.2500 0.2500 0.2725 0.053 Uiso calc SR 1 . .
    C C5 0.20438(10) 0.07210(16) 0.48626(12) 0.0357(4) Uani d . 1 . .
    H H5A 0.2149 0.0054 0.4618 0.043 Uiso calc R 1 . .
    H H5B 0.1636 0.0770 0.4875 0.043 Uiso calc R 1 . .
    C C6 0.17578(10) 0.02125(17) 0.64252(13) 0.0356(4) Uani d . 1 . .
    C C7 0.15103(12) -0.08133(18) 0.60934(17) 0.0492(6) Uani d . 1 . .
    H H7A 0.1803 -0.1337 0.6038 0.074 Uiso calc R 1 . .
    H H7B 0.1348 -0.0665 0.5602 0.074 Uiso calc R 1 . .
    H H7C 0.1225 -0.1082 0.6431 0.074 Uiso calc R 1 . .
    C C8 0.13040(11) 0.1061(2) 0.64349(17) 0.0490(5) Uani d . 1 . .
    H H8A 0.1001 0.0833 0.6759 0.073 Uiso calc R 1 . .
    H H8B 0.1166 0.1170 0.5925 0.073 Uiso calc R 1 . .
    H H8C 0.1458 0.1718 0.6627 0.073 Uiso calc R 1 . .
    C C9 0.19464(14) 0.00157(19) 0.72359(15) 0.0484(6) Uani d . 1 . .
    H H9A 0.1623 -0.0057 0.7561 0.073 Uiso calc R 1 . .
    H H9B 0.2171 0.0607 0.7408 0.073 Uiso calc R 1 . .
    H H9C 0.2166 -0.0628 0.7256 0.073 Uiso calc R 1 . .
    C C10 0.29710(10) -0.00713(16) 0.58017(16) 0.0434(5) Uani d . 1 . .
    C C11 0.33545(12) 0.0368(3) 0.5189(2) 0.0635(9) Uani d . 1 . .
    H H11A 0.3615 -0.0176 0.5032 0.095 Uiso calc R 1 . .
    H H11B 0.3558 0.0970 0.5388 0.095 Uiso calc R 1 . .
    H H11C 0.3134 0.0590 0.4757 0.095 Uiso calc R 1 . .
    C C12 0.32896(19) 0.0019(4) 0.6540(3) 0.100(2) Uani d . 1 . .
    H H12A 0.3293 -0.0663 0.6793 0.150 Uiso calc R 1 . .
    H H12B 0.3110 0.0538 0.6864 0.150 Uiso calc R 1 . .
    H H12C 0.3669 0.0240 0.6437 0.150 Uiso calc R 1 . .
    C C13 0.28517(17) -0.1214(3) 0.5629(4) 0.106(2) Uani d . 1 . .
    H H13A 0.2705 -0.1274 0.5118 0.159 Uiso calc R 1 . .
    H H13B 0.2580 -0.1484 0.5986 0.159 Uiso calc R 1 . .
    H H13C 0.3193 -0.1621 0.5670 0.159 Uiso calc R 1 . .
    N N1 0.2619(2) 0.2312(5) 0.7546(2) 0.0478(13) Uani d P 0.50 . .
    O O1 0.22947(16) 0.2640(3) 0.70255(19) 0.0394(7) Uani d P 0.50 . .
    O O2 0.3061(2) 0.1884(5) 0.7355(3) 0.0732(13) Uani d P 0.50 . .
    O O3 0.2500 0.2500 0.8206(2) 0.0869(14) Uani d S 1 . .
loop_
    _atom_site_aniso_label
    _atom_site_aniso_U_11
    _atom_site_aniso_U_22
    _atom_site_aniso_U_33
    _atom_site_aniso_U_12
    _atom_site_aniso_U_13
    _atom_site_aniso_U_23
    Ni1 0.03377(16) 0.01934(13) 0.02296(14) -0.00129(11) 0.000 0.000
    P1 0.0305(2) 0.01967(19) 0.0290(2) 0.00015(15) 0.00072(17) 0.00082(15)
    C1 0.0312(13) 0.0241(12) 0.0238(11) 0.0033(8) 0.000 0.000
    C2 0.0344(8) 0.0280(8) 0.0256(8) 0.0006(7) -0.0019(7) -0.0025(6)
    C3 0.0478(11) 0.0397(11) 0.0267(9) -0.0013(8) -0.0025(8) -0.0070(7)
    C4 0.059(2) 0.0497(19) 0.0237(12) 0.0046(13) 0.000 0.000
    C5 0.0468(11) 0.0289(9) 0.0314(9) -0.0077(8) -0.0027(8) -0.0030(7)
    C6 0.0378(10) 0.0323(8) 0.0368(10) -0.0059(8) 0.0047(8) 0.0017(7)
    C7 0.0514(13) 0.0399(11) 0.0564(14) -0.0172(10) 0.0099(11) -0.0066(9)
    C8 0.0387(11) 0.0530(13) 0.0552(14) 0.0026(10) 0.0096(10) -0.0039(11)
    C9 0.0621(16) 0.0468(14) 0.0364(11) -0.0120(11) 0.0025(10) 0.0099(9)
    C10 0.0380(10) 0.0317(10) 0.0606(15) 0.0095(7) 0.0119(10) 0.0072(9)
    C11 0.0397(12) 0.0590(16) 0.092(2) 0.0147(12) 0.0217(15) 0.0184(17)
    C12 0.061(2) 0.168(6) 0.070(3) 0.056(3) -0.0012(18) 0.028(2)
    C13 0.069(2) 0.0339(14) 0.215(7) 0.0129(13) 0.034(3) -0.011(2)
    N1 0.057(4) 0.052(4) 0.0350(19) -0.016(2) -0.0114(18) 0.0079(18)
    O1 0.0488(17) 0.0462(17) 0.0233(14) -0.0022(15) 0.0012(13) -0.0048(12)
    O2 0.054(2) 0.104(4) 0.062(3) 0.012(3) -0.011(2) 0.019(3)
    O3 0.098(3) 0.137(4) 0.0265(13) -0.012(2) 0.000 0.000
_geom_special_details
;
All e.s.d.'s (except the e.s.d. in the dihedral angle between two l.s. planes)
are estimated using the full covariance matrix. The cell e.s.d.'s are taken
into account individually in the estimation of e.s.d.'s in distances, angles
and torsion angles; correlations between e.s.d.'s in cell parameters are only
used when they are defined by crystal symmetry. An approximate (isotropic)
treatment of cell e.s.d.'s is used for estimating e.s.d.'s involving l.s.
planes.
;
loop_
    _geom_bond_atom_site_label_1
    _geom_bond_atom_site_label_2
    _geom_bond_site_symmetry_2
    _geom_bond_distance
    _geom_bond_publ_flag
    Ni1 C1 . 1.911(3) ?
    Ni1 O1 14 1.976(3) ?
    Ni1 O1 . 1.976(3) ?
    Ni1 P1 14 2.2195(4) ?
    Ni1 P1 . 2.2195(4) ?
    P1 C5 . 1.831(2) ?
    P1 C6 . 1.876(2) ?
    P1 C10 . 1.882(2) ?
    C1 C2 14 1.409(2) ?
    C1 C2 . 1.409(2) ?
    C2 C3 . 1.389(3) ?
    C2 C5 . 1.501(3) ?
    C3 C4 . 1.386(3) ?
    C3 H3 . 0.9400 ?
    C4 C3 14 1.386(3) ?
    C4 H4 . 0.9400 ?
    C5 H5A . 0.9800 ?
    C5 H5B . 0.9800 ?
    C6 C9 . 1.521(3) ?
    C6 C8 . 1.528(4) ?
    C6 C7 . 1.541(3) ?
    C7 H7A . 0.9700 ?
    C7 H7B . 0.9700 ?
    C7 H7C . 0.9700 ?
    C8 H8A . 0.9700 ?
    C8 H8B . 0.9700 ?
    C8 H8C . 0.9700 ?
    C9 H9A . 0.9700 ?
    C9 H9B . 0.9700 ?
    C9 H9C . 0.9700 ?
    C10 C13 . 1.503(4) ?
    C10 C12 . 1.516(6) ?
    C10 C11 . 1.525(4) ?
    C11 H11A . 0.9700 ?
    C11 H11B . 0.9700 ?
    C11 H11C . 0.9700 ?
    C12 H12A . 0.9700 ?
    C12 H12B . 0.9700 ?
    C12 H12C . 0.9700 ?
    C13 H13A . 0.9700 ?
    C13 H13B . 0.9700 ?
    C13 H13C . 0.9700 ?
    N1 O3 . 1.223(5) ?
    N1 O2 . 1.239(7) ?
    N1 O1 . 1.273(5) ?
    O3 N1 14 1.223(5) ?
loop_
    _geom_angle_atom_site_label_1
    _geom_angle_atom_site_label_2
    _geom_angle_atom_site_label_3
    _geom_angle_site_symmetry_1
    _geom_angle_site_symmetry_3
    _geom_angle
    _geom_angle_publ_flag
    C1 Ni1 O1 . 14 164.64(11) ?
    C1 Ni1 O1 . . 164.64(11) ?
    C1 Ni1 P1 . 14 84.437(14) ?
    O1 Ni1 P1 14 14 97.74(10) ?
    O1 Ni1 P1 . 14 93.00(10) ?
    C1 Ni1 P1 . . 84.435(14) ?
    O1 Ni1 P1 14 . 93.00(10) ?
    O1 Ni1 P1 . . 97.74(10) ?
    P1 Ni1 P1 14 . 168.87(3) ?
    C5 P1 C6 . . 103.63(10) ?
    C5 P1 C10 . . 105.18(12) ?
    C6 P1 C10 . . 112.97(10) ?
    C5 P1 Ni1 . . 101.56(7) ?
    C6 P1 Ni1 . . 117.12(7) ?
    C10 P1 Ni1 . . 114.22(8) ?
    C2 C1 C2 14 . 116.2(3) ?
    C2 C1 Ni1 14 . 121.90(13) ?
    C2 C1 Ni1 . . 121.90(13) ?
    C3 C2 C1 . . 121.9(2) ?
    C3 C2 C5 . . 119.73(18) ?
    C1 C2 C5 . . 118.39(19) ?
    C4 C3 C2 . . 120.4(2) ?
    C4 C3 H3 . . 119.8 ?
    C2 C3 H3 . . 119.8 ?
    C3 C4 C3 14 . 119.3(3) ?
    C3 C4 H4 14 . 120.4 ?
    C3 C4 H4 . . 120.4 ?
    C2 C5 P1 . . 106.33(13) ?
    C2 C5 H5A . . 110.5 ?
    P1 C5 H5A . . 110.5 ?
    C2 C5 H5B . . 110.5 ?
    P1 C5 H5B . . 110.5 ?
    H5A C5 H5B . . 108.7 ?
    C9 C6 C8 . . 108.4(2) ?
    C9 C6 C7 . . 109.6(2) ?
    C8 C6 C7 . . 108.6(2) ?
    C9 C6 P1 . . 112.18(18) ?
    C8 C6 P1 . . 104.93(15) ?
    C7 C6 P1 . . 112.90(16) ?
    C6 C7 H7A . . 109.5 ?
    C6 C7 H7B . . 109.5 ?
    H7A C7 H7B . . 109.5 ?
    C6 C7 H7C . . 109.5 ?
    H7A C7 H7C . . 109.5 ?
    H7B C7 H7C . . 109.5 ?
    C6 C8 H8A . . 109.5 ?
    C6 C8 H8B . . 109.5 ?
    H8A C8 H8B . . 109.5 ?
    C6 C8 H8C . . 109.5 ?
    H8A C8 H8C . . 109.5 ?
    H8B C8 H8C . . 109.5 ?
    C6 C9 H9A . . 109.5 ?
    C6 C9 H9B . . 109.5 ?
    H9A C9 H9B . . 109.5 ?
    C6 C9 H9C . . 109.5 ?
    H9A C9 H9C . . 109.5 ?
    H9B C9 H9C . . 109.5 ?
    C13 C10 C12 . . 110.1(3) ?
    C13 C10 C11 . . 108.7(3) ?
    C12 C10 C11 . . 106.1(3) ?
    C13 C10 P1 . . 113.5(2) ?
    C12 C10 P1 . . 110.6(2) ?
    C11 C10 P1 . . 107.52(16) ?
    C10 C11 H11A . . 109.5 ?
    C10 C11 H11B . . 109.5 ?
    H11A C11 H11B . . 109.5 ?
    C10 C11 H11C . . 109.5 ?
    H11A C11 H11C . . 109.5 ?
    H11B C11 H11C . . 109.5 ?
    C10 C12 H12A . . 109.5 ?
    C10 C12 H12B . . 109.5 ?
    H12A C12 H12B . . 109.5 ?
    C10 C12 H12C . . 109.5 ?
    H12A C12 H12C . . 109.5 ?
    H12B C12 H12C . . 109.5 ?
    C10 C13 H13A . . 109.5 ?
    C10 C13 H13B . . 109.5 ?
    H13A C13 H13B . . 109.5 ?
    C10 C13 H13C . . 109.5 ?
    H13A C13 H13C . . 109.5 ?
    H13B C13 H13C . . 109.5 ?
    O1 N1 O3 14 . 165.1(6) ?
    O1 N1 O2 14 . 64.8(4) ?
    O3 N1 O2 . . 123.0(4) ?
    O3 N1 O1 . . 118.8(4) ?
    O2 N1 O1 . . 117.9(5) ?
    N1 O1 O2 14 14 69.6(4) ?
    O2 O1 N1 14 . 104.4(4) ?
    N1 O1 Ni1 14 . 152.8(5) ?
    O2 O1 Ni1 14 . 133.8(4) ?
    N1 O1 Ni1 . . 121.0(3) ?
data_global
_journal_date_recd_electronic     2008-09-29
_journal_date_accepted     2008-10-07
_journal_name_full     'Acta Crystallographica, Section E'
_journal_year     2008
_journal_volume     64
_journal_issue     11
_journal_page_first     m1402
_journal_page_last     m1402
_journal_paper_category     QM
_journal_coeditor_code     AT2643
_publ_contact_author_name     'Richard A. Kemp'
_publ_contact_author_address
;
Department of Chemistry and Chemical Biology
MSC03 2060
1 University of New Mexico
Albuquerque NM 87131
USA
;
_publ_contact_author_email     rakemp@unm.edu
_publ_contact_author_fax     '505-272-7336'
_publ_contact_author_phone     '505-272-7609'
_publ_section_title
;\
[2,6-Bis(di-<i>tert</i>-butylphosphinomethyl)phenyl-\
\k^3^<i>P</i>,<i>C</i>^1^,<i>P</i>'](nitrato-\k<i>O</i>)nickel(II)
;
loop_
    _publ_author_name
    _publ_author_footnote
    _publ_author_address
    'Boro, Brian J.' .
;
Department of Chemistry and Chemical Biology
MSC03 2060
1 University of New Mexico
Albuquerque
NM 87131
USA
;
    'Dickie, Diane A.' .
;
Department of Chemistry and Chemical Biology
MSC03 2060
1 University of New Mexico
Albuquerque
NM 87131
USA
;
    'Duesler, Eileen N.' .
;
Department of Chemistry and Chemical Biology
MSC03 2060
1 University of New Mexico
Albuquerque
NM 87131
USA
;
    'Goldberg, Karen I.' .
;
Department of Chemistry
University of Washington
Seattle, WA 98195
USA
;
    'Kemp, Richard A.' .
;
Department of Chemistry and Chemical Biology
MSC03 2060
1 University of New Mexico
Albuquerque
NM 87131
USA
and Advanced Materials Laboratory, Sandia National Laboratories,
1001 University Boulevard SE, Albuquerque, NM 87106, USA
;
