# Supplementary material for: [2,6-Bis(di-tert-butyl­phosphinometh­yl)­phen­yl-κ3 P,C 1,P′](nitrato-κO)nickel(II)
Source: Acta Crystallogr Sect E Struct Rep Online. 2008 Oct 15;64(Pt 11):m1402. doi: 10.1107/S1600536808032376 (PMC2959575; doi:10.1107/S1600536808032376)
Supplement: Supplementary file 2 [file e-64-m1402-Isup2.hkl]

# 
# h,k,l, Fc-squared, Fo-squared, sigma(Fo-squared) and status flag 
# 
data_I
_shelx_title ' rkbb5fdd2 in Fdd2' 
_shelx_refln_list_code          4 
_shelx_F_calc_maximum      619.36 
_exptl_crystal_F_000      2208.00 
_reflns_d_resolution_high  0.7003 
 
loop_ 
 _symmetry_equiv_pos_as_xyz 
 'x, y, z' 
 '-x, -y, z' 
 'x+1/4, -y+1/4, z+1/4' 
 '-x+1/4, y+1/4, z+1/4' 
 'x, y+1/2, z+1/2' 
 '-x, -y+1/2, z+1/2' 
 'x+1/4, -y+3/4, z+3/4' 
 '-x+1/4, y+3/4, z+3/4' 
 'x+1/2, y, z+1/2' 
 '-x+1/2, -y, z+1/2' 
 'x+3/4, -y+1/4, z+3/4' 
 '-x+3/4, y+1/4, z+3/4' 
 'x+1/2, y+1/2, z' 
 '-x+1/2, -y+1/2, z' 
 'x+3/4, -y+3/4, z+1/4' 
 '-x+3/4, y+3/4, z+1/4' 
 
_cell_length_a    24.0023 
_cell_length_b    12.6350 
_cell_length_c    17.6528 
_cell_angle_alpha  90.000 
_cell_angle_beta   90.000 
_cell_angle_gamma  90.000 
 
_shelx_F_squared_multiplier     1.000 
 
loop_ 
 _refln_index_h 
 _refln_index_k 
 _refln_index_l 
 _refln_F_squared_calc 
 _refln_F_squared_meas 
 _refln_F_squared_sigma 
 _refln_observed_status 
   1   1 -25      121.94       22.35     65.03 o 
   3   1 -25      644.93      518.32     83.88 o 
   0   0 -24      157.54      -86.91    176.17 o 
   4   0 -24      931.76     1007.14    140.43 o 
   8   0 -24      604.16      712.51    157.67 o 
   2   2 -24      251.28      184.28     66.85 o 
   4   2 -24      139.99      222.52     68.24 o 
   6   2 -24      717.86      820.89    103.96 o 
   8   2 -24      476.65      408.37     86.49 o 
   0   4 -24     1269.30     1638.60    170.24 o 
   2   4 -24        7.32       46.10     65.02 o 
   4   4 -24      810.64      880.45     97.89 o 
   6   4 -24      176.98       89.24     72.45 o 
   1   1 -23      643.53      618.16     82.80 o 
   3   1 -23      522.58      622.49     81.27 o 
   5   1 -23      314.76      289.35     70.16 o 
   7   1 -23     1696.33     1552.94    108.36 o 
   9   1 -23       16.02      -45.87     67.10 o 
  11   1 -23     1876.40     2046.16    172.46 o 
  13   1 -23       20.57      -45.82     94.09 o 
   1   3 -23      923.46      902.03     90.70 o 
   3   3 -23     1258.75     1501.49    110.26 o 
   5   3 -23     1161.24     1057.47     95.63 o 
   7   3 -23      499.57      400.04     82.92 o 
   9   3 -23      566.60      408.42     82.39 o 
  11   3 -23      191.67      193.44    100.68 o 
   1   5 -23      567.12      444.61     79.16 o 
   3   5 -23      331.58      430.91     80.91 o 
   5   5 -23     1264.91     1435.31    111.36 o 
   7   5 -23       90.31       63.19     80.09 o 
   9   5 -23     1052.55     1175.80    125.82 o 
   1   7 -23      646.76      589.38    106.22 o 
   3   7 -23      273.53      214.52     92.20 o 
   2   0 -22     5074.47     5454.92    248.73 o 
   6   0 -22     3223.09     3350.09    196.00 o 
  10   0 -22     1411.91     1103.48    208.81 o 
  14   0 -22     1816.08     1741.65    370.91 o 
   0   2 -22     2105.49     2044.94    165.16 o 
   2   2 -22      211.99      153.29     61.65 o 
   4   2 -22     2543.12     2479.15    126.96 o 
   6   2 -22      943.25     1002.37     89.46 o 
   8   2 -22     1899.66     1923.17    126.90 o 
  10   2 -22     1082.39     1123.99    112.70 o 
  12   2 -22     1085.16     1169.12    163.95 o 
  14   2 -22      976.08      980.34    160.04 o 
  16   2 -22      551.80      299.30    124.46 o 
   2   4 -22     1881.76     1923.76    118.02 o 
   4   4 -22      144.04      167.38     63.74 o 
   6   4 -22      906.50      898.80     88.04 o 
   8   4 -22      461.19      496.13     92.56 o 
  10   4 -22      975.32      977.12    111.92 o 
  12   4 -22      366.73      373.00    103.06 o 
  14   4 -22     1338.83     1436.04    190.69 o 
   0   6 -22      527.39      458.93    111.93 o 
   2   6 -22       26.56      -42.33     60.51 o 
   4   6 -22     1202.33     1142.11    107.78 o 
   6   6 -22       41.64       77.43     75.40 o 
   8   6 -22     1857.20     1556.11    135.78 o 
  10   6 -22      148.35      145.89     95.82 o 
  12   6 -22     1091.52     1044.66    134.77 o 
   2   8 -22     1893.42     2052.93    170.29 o 
   4   8 -22      171.76      108.07     85.88 o 
   6   8 -22     1002.64     1112.93    145.33 o 
   1   1 -21     1998.02     2098.88    112.05 o 
   3   1 -21      793.40      834.90     83.64 o 
   5   1 -21     2750.18     2816.84    127.86 o 
   7   1 -21       78.96       85.93     54.03 o 
   9   1 -21     2339.11     2335.83    149.83 o 
  11   1 -21      133.00      -77.84     77.84 o 
  13   1 -21     1198.97     1185.87    156.73 o 
  15   1 -21       83.82       75.70     97.94 o 
  17   1 -21     1271.94     1337.99    174.46 o 
   1   3 -21     2118.24     2013.81    116.00 o 
   3   3 -21     1197.85     1235.26     96.36 o 
   5   3 -21     1811.94     2008.78    112.29 o 
   7   3 -21      858.18      916.07     89.83 o 
   9   3 -21      365.78      369.04     82.28 o 
  11   3 -21      782.58      563.68    100.98 o 
  13   3 -21      536.95      634.03    129.99 o 
  15   3 -21      356.83      213.58    110.86 o 
  17   3 -21      451.02      471.67    132.57 o 
   1   5 -21      935.33      828.90     85.63 o 
   3   5 -21      986.08      863.23     86.32 o 
   5   5 -21      153.21       65.39     55.91 o 
   7   5 -21     1430.25     1561.11    124.51 o 
   9   5 -21      125.60       92.44     72.80 o 
  11   5 -21     1253.24     1363.23    138.19 o 
  13   5 -21      161.59      104.91     84.53 o 
  15   5 -21     1095.07      986.77    155.16 o 
   1   7 -21      232.24      104.34     74.18 o 
   3   7 -21      638.80      648.94     98.71 o 
   5   7 -21        2.53       92.88     72.65 o 
   7   7 -21     2481.94     2809.29    186.23 o 
   9   7 -21       18.04      150.39     86.83 o 
  11   7 -21     1912.29     2023.20    167.56 o 
  13   7 -21        6.62      -33.26     93.32 o 
   1   9 -21     1293.97     1336.84    132.04 o 
   3   9 -21      966.77     1206.08    126.19 o 
   5   9 -21      438.88      485.45     99.88 o 
   7   9 -21      567.46      649.07    127.68 o 
   0   0 -20     7958.71     7185.26    395.30 o 
   4   0 -20     4789.02     4856.14    252.23 o 
   8   0 -20     2456.67     2779.18    228.33 o 
  12   0 -20     1227.61     1201.92    213.33 o 
  16   0 -20     1424.71     1731.59    367.09 o 
  20   0 -20      192.30      168.04    132.38 o 
   2   2 -20     3628.08     3681.37    144.38 o 
   4   2 -20      656.48      642.61     71.69 o 
   6   2 -20     2708.71     2636.51    127.60 o 
   8   2 -20      655.21      618.77     74.22 o 
  10   2 -20     1346.84     1429.01    123.35 o 
  12   2 -20      888.04      814.18    134.36 o 
  14   2 -20      873.89      938.61    136.48 o 
  16   2 -20      412.33      255.45     94.73 o 
  18   2 -20      996.36      895.76    136.29 o 
  20   2 -20      181.01       93.73     86.99 o 
   0   4 -20     1580.69     1376.50    140.45 o 
   2   4 -20      712.11      649.73     75.64 o 
   4   4 -20     1957.74     1996.83    113.46 o 
   6   4 -20     1124.88     1292.82    100.47 o 
   8   4 -20     1344.45     1418.69    118.63 o 
  10   4 -20     1000.03     1053.39    119.66 o 
  12   4 -20     2278.24     2442.07    163.56 o 
  14   4 -20      688.87      606.93    131.82 o 
  16   4 -20      771.85      797.33    125.56 o 
  18   4 -20      279.86      211.73    103.93 o 
   2   6 -20     4536.80     4878.99    166.14 o 
   4   6 -20      161.32      148.19     59.49 o 
   6   6 -20     3778.50     4022.36    170.83 o 
   8   6 -20      123.17      207.89     84.15 o 
  10   6 -20     1251.40     1234.37    132.13 o 
  12   6 -20      147.19      199.33     90.42 o 
  14   6 -20      739.75      692.51    111.41 o 
  16   6 -20       54.84       11.21     90.66 o 
   0   8 -20     1335.64     1120.65    167.12 o 
   2   8 -20       91.85      101.97     72.78 o 
   4   8 -20     1170.87     1205.57    119.64 o 
   6   8 -20      426.40      406.82     88.67 o 
   8   8 -20     1652.61     1863.00    178.08 o 
  10   8 -20      885.89      964.90    147.42 o 
  12   8 -20     1425.06     1666.14    176.22 o 
  14   8 -20      631.98      607.46    133.62 o 
   2  10 -20     1366.70     1543.80    120.65 o 
   4  10 -20      114.45       49.12     74.96 o 
   6  10 -20     1008.78     1119.78    117.34 o 
   8  10 -20      424.68      568.75    137.98 o 
   1   1 -19     5011.53     4978.56    158.75 o 
   3   1 -19     4905.73     4799.94    157.16 o 
   5   1 -19     1924.23     1837.18    100.22 o 
   7   1 -19     5454.04     5561.91    188.71 o 
   9   1 -19      847.95      876.44     84.04 o 
  11   1 -19     3914.06     4010.01    180.29 o 
  13   1 -19      110.74      -13.77     92.93 o 
  15   1 -19     3551.67     3769.26    184.07 o 
  17   1 -19       23.36       -5.34     74.15 o 
  19   1 -19     2009.11     2082.59    158.22 o 
  21   1 -19      179.53      186.33     89.26 o 
   1   3 -19     3638.14     3387.83    135.62 o 
   3   3 -19     3610.56     3851.73    142.93 o 
   5   3 -19     3096.96     2971.42    132.61 o 
   7   3 -19     2861.27     2964.82    132.85 o 
   9   3 -19     2889.51     2746.69    164.29 o 
  11   3 -19     2096.59     1840.30    139.64 o 
  13   3 -19     1465.85     1342.89    110.88 o 
  15   3 -19     1811.84     1874.99    155.09 o 
  17   3 -19      511.03      670.72    119.43 o 
  19   3 -19      852.26      775.41    114.39 o 
  21   3 -19      529.44      585.17    113.30 o 
   1   5 -19     4555.92     4427.29    155.27 o 
   3   5 -19     3246.85     3320.76    132.11 o 
   5   5 -19     4633.59     4637.05    169.18 o 
   7   5 -19      753.63      871.74     83.28 o 
   9   5 -19     4233.58     4217.27    183.04 o 
  11   5 -19      551.03      516.37     96.39 o 
  13   5 -19     1904.22     1883.73    138.47 o 
  15   5 -19      486.88      402.94     90.84 o 
  17   5 -19     1471.00     1325.08    151.34 o 
  19   5 -19      152.00      125.43     99.12 o 
   1   7 -19     2564.18     2824.65    151.97 o 
   3   7 -19     1477.55     1399.22    113.31 o 
   5   7 -19     3543.15     3792.40    159.21 o 
   7   7 -19      503.10      519.32     82.18 o 
   9   7 -19     4997.01     5298.00    236.36 o 
  11   7 -19      131.46       -0.39     79.30 o 
  13   7 -19     2185.89     2340.96    167.29 o 
  15   7 -19      227.15      237.30     84.71 o 
  17   7 -19     1799.67     1797.12    141.41 o 
   1   9 -19     1806.23     1826.40    120.65 o 
   3   9 -19     1205.21     1275.22    106.57 o 
   5   9 -19     2516.42     2662.24    141.08 o 
   7   9 -19      533.09      684.49     99.15 o 
   9   9 -19     1673.42     1774.96    162.05 o 
  11   9 -19      784.96      699.37    156.80 o 
  13   9 -19     1037.46     1256.32    171.04 o 
   1  11 -19     1530.46     1524.84    120.73 o 
   3  11 -19     1758.24     1872.93    129.33 o 
   5  11 -19     1270.52     1125.48    118.47 o 
   7  11 -19     1494.13     1790.23    148.75 o 
   2   0 -18    18673.21    18034.62    513.48 o 
   6   0 -18    10897.85    11248.96    401.04 o 
  10   0 -18     7331.37     7315.07    300.67 o 
  14   0 -18     3516.85     3720.02    245.73 o 
  18   0 -18     2233.55     2277.06    217.63 o 
  22   0 -18      983.97     1001.33    185.23 o 
   0   2 -18     7540.22     8022.17    319.54 o 
   2   2 -18      732.28      801.68     71.17 o 
   4   2 -18    10058.50     9810.26    240.64 o 
   6   2 -18      336.37      389.01     61.08 o 
   8   2 -18     8616.07     8496.55    240.43 o 
  10   2 -18     1150.37     1247.13    111.40 o 
  12   2 -18     4319.60     4431.96    173.68 o 
  14   2 -18      946.82     1066.78    137.71 o 
  16   2 -18     2065.55     2457.26    151.44 o 
  18   2 -18      733.47      693.26    105.78 o 
  20   2 -18     1833.26     2000.68    156.24 o 
  22   2 -18      173.61       63.48     87.13 o 
   2   4 -18     6796.04     7010.68    195.63 o 
   4   4 -18     1098.79     1089.47     85.56 o 
   6   4 -18     5624.47     5916.34    187.08 o 
   8   4 -18     1126.12     1013.02     84.36 o 
  10   4 -18     5037.30     5075.41    192.81 o 
  12   4 -18     2355.92     2235.45    137.11 o 
  14   4 -18     4202.69     3958.00    172.41 o 
  16   4 -18     1471.32     1592.57    167.75 o 
  18   4 -18     1322.86     1123.93    123.10 o 
  20   4 -18      628.56      689.04    113.01 o 
  22   4 -18      987.67     1069.11    150.63 o 
   0   6 -18    11348.23    11456.81    379.33 o 
   2   6 -18        6.78      -44.89     44.89 o 
   4   6 -18     9466.47     9644.73    252.52 o 
   6   6 -18       91.99       28.67     50.65 o 
   8   6 -18     5658.36     5524.92    193.91 o 
  10   6 -18      163.65      152.75     70.12 o 
  12   6 -18     1609.64     1530.68    124.99 o 
  14   6 -18       81.18       87.32     66.96 o 
  16   6 -18     2078.53     2404.12    148.67 o 
  18   6 -18       20.17        3.93     90.00 o 
  20   6 -18     2244.85     2335.99    169.68 o 
   2   8 -18     3702.45     3892.82    154.26 o 
   4   8 -18       45.82      106.99     59.55 o 
   6   8 -18     3557.49     3722.61    161.23 o 
   8   8 -18      289.51      219.10     73.90 o 
  10   8 -18     3598.62     4205.20    194.00 o 
  12   8 -18     1013.14      975.07    106.52 o 
  14   8 -18     2677.57     2798.63    167.28 o 
  16   8 -18      445.80      303.49     94.93 o 
  18   8 -18     1120.32      937.20    121.34 o 
   0  10 -18     3281.13     3594.74    226.24 o 
   2  10 -18       38.32       19.60     61.96 o 
   4  10 -18     3429.83     3939.28    165.53 o 
   6  10 -18      562.78      587.16     98.54 o 
   8  10 -18     2023.92     2188.18    149.13 o 
  10  10 -18     1300.74     1267.51    131.63 o 
  12  10 -18     1479.23     1349.31    133.43 o 
  14  10 -18     1096.76     1033.38    136.04 o 
   2  12 -18     3386.41     3483.06    193.05 o 
   4  12 -18       32.03       -0.41     85.55 o 
   6  12 -18     2803.59     2881.66    180.28 o 
   1   1 -17     4182.35     4450.45    139.32 o 
   3   1 -17     4855.33     4973.94    148.46 o 
   5   1 -17     2565.60     2638.55    121.29 o 
   7   1 -17     3493.55     3767.72    141.14 o 
   9   1 -17     5128.90     4955.74    151.18 o 
  11   1 -17      983.95     1028.18     80.23 o 
  13   1 -17     4212.55     4087.70    173.09 o 
  15   1 -17        3.79      -11.07     59.06 o 
  17   1 -17     4960.24     5197.99    211.25 o 
  19   1 -17       17.79      -11.44     68.27 o 
  21   1 -17     1271.76     1145.01    122.39 o 
  23   1 -17      598.24      571.61    120.05 o 
  25   1 -17      273.44      390.75    130.43 o 
   1   3 -17     1841.80     1736.83     93.14 o 
   3   3 -17     2212.43     2177.55    106.74 o 
   5   3 -17     2203.42     2132.47    105.33 o 
   7   3 -17     1843.81     1821.20    104.94 o 
   9   3 -17     3134.92     3129.88    123.64 o 
  11   3 -17     1114.37     1040.74     94.43 o 
  13   3 -17     3904.06     3961.70    151.25 o 
  15   3 -17       79.27       59.52     66.20 o 
  17   3 -17     2485.94     2378.96    198.07 o 
  19   3 -17      456.07      410.45     93.05 o 
  21   3 -17      885.65      967.65    123.57 o 
  23   3 -17      787.94      932.38    133.05 o 
   1   5 -17     5502.45     5482.08    160.60 o 
   3   5 -17     6124.31     5971.18    179.48 o 
   5   5 -17     2004.90     2050.88    105.99 o 
   7   5 -17     6445.48     6709.17    179.60 o 
   9   5 -17     1251.59     1299.18     88.61 o 
  11   5 -17     5422.66     5368.53    200.18 o 
  13   5 -17      535.73      557.15     83.75 o 
  15   5 -17     2046.41     2050.39    122.76 o 
  17   5 -17       71.98       41.85     57.02 o 
  19   5 -17     2114.00     2243.24    210.62 o 
  21   5 -17      203.50      158.03     94.04 o 
  23   5 -17     1083.62     1187.00    147.90 o 
   1   7 -17     3336.74     3408.93    126.35 o 
   3   7 -17     2916.58     2963.69    120.20 o 
   5   7 -17     1357.60     1429.26     93.77 o 
   7   7 -17     4963.16     5178.11    163.65 o 
   9   7 -17      571.29      494.19     67.07 o 
  11   7 -17     3167.82     3269.90    151.80 o 
  13   7 -17       50.75       45.97     60.43 o 
  15   7 -17     2211.92     2203.87    147.58 o 
  17   7 -17       38.99      -32.86     62.00 o 
  19   7 -17     1658.17     1700.70    134.79 o 
  21   7 -17       27.00      -10.17     91.20 o 
   1   9 -17     1336.83     1348.24    102.15 o 
   3   9 -17     1189.38     1345.73    100.12 o 
   5   9 -17      809.52      810.32     90.48 o 
   7   9 -17     2147.53     2236.73    131.15 o 
   9   9 -17      928.73     1017.88     97.58 o 
  11   9 -17      997.19     1125.60    119.26 o 
  13   9 -17      694.23      807.76    110.76 o 
  15   9 -17      814.39      636.63    106.84 o 
  17   9 -17      442.46      441.00     99.50 o 
   1  11 -17     1280.26     1316.90    107.63 o 
   3  11 -17     1586.21     1623.97    118.71 o 
   5  11 -17     1515.90     1519.97    124.37 o 
   7  11 -17      862.84      865.32    102.92 o 
   9  11 -17     1550.33     1495.89    125.39 o 
  11  11 -17      235.75      199.98     99.47 o 
  13  11 -17     1587.88     1703.58    162.68 o 
   1  13 -17      559.57      528.71    109.97 o 
   3  13 -17      935.49      809.22    120.00 o 
   5  13 -17      526.34      574.73    113.74 o 
   0   0 -16    16477.79    17193.87    649.37 o 
   4   0 -16     7038.83     7327.22    291.72 o 
   8   0 -16     5775.07     6290.30    214.53 o 
  12   0 -16     4562.50     4570.57    245.63 o 
  16   0 -16     3320.82     3245.17    226.26 o 
  20   0 -16     3804.94     3661.94    266.03 o 
  24   0 -16      788.50      811.16    199.93 o 
   2   2 -16      556.95      646.20     60.21 o 
   4   2 -16      548.95      679.56     63.31 o 
   6   2 -16     2899.32     2850.22    109.70 o 
   8   2 -16      266.07      400.13     52.50 o 
  10   2 -16     2668.07     2734.59     98.80 o 
  12   2 -16     1992.21     2032.08    105.27 o 
  14   2 -16     1893.01     2025.55    105.21 o 
  16   2 -16     1134.02      968.06    103.14 o 
  18   2 -16     1915.70     1936.91    138.71 o 
  20   2 -16      935.63      853.22    109.90 o 
  22   2 -16     1844.15     1841.63    146.10 o 
  24   2 -16       44.82      -43.62    106.97 o 
  26   2 -16     1200.07     1344.78    202.89 o 
   0   4 -16     6555.67     6390.54    239.36 o 
   2   4 -16      358.77      380.00     52.71 o 
   4   4 -16     3467.74     3207.79    124.53 o 
   6   4 -16      640.34      485.82     54.84 o 
   8   4 -16     1504.55     1540.74     90.32 o 
  10   4 -16     3073.55     3030.26    127.70 o 
  12   4 -16     2339.66     2461.47    118.32 o 
  14   4 -16     3996.39     3976.75    152.94 o 
  16   4 -16     1789.35     1601.37    104.91 o 
  18   4 -16     2556.73     2674.42    159.54 o 
  20   4 -16     1104.61     1193.87    124.08 o 
  22   4 -16      374.59      456.73    105.64 o 
  24   4 -16      662.80      740.57    140.67 o 
   2   6 -16     9305.70     9642.83    205.14 o 
   4   6 -16       29.83       -4.64     39.05 o 
   6   6 -16    13994.50    14199.15    263.14 o 
   8   6 -16      114.25       87.99     44.47 o 
  10   6 -16     6673.55     6371.85    176.82 o 
  12   6 -16       15.63       28.69     52.73 o 
  14   6 -16     1057.50      971.57     91.02 o 
  16   6 -16      206.39      204.82     67.49 o 
  18   6 -16      357.92      358.55     74.92 o 
  20   6 -16       86.12      146.21     72.66 o 
  22   6 -16      976.62     1099.21    140.11 o 
   0   8 -16     3206.48     3246.93    188.74 o 
   2   8 -16      202.03      245.03     58.78 o 
   4   8 -16     2436.26     2350.11    125.45 o 
   6   8 -16      428.53      399.44     65.99 o 
   8   8 -16     1180.37     1214.95     91.56 o 
  10   8 -16     1862.13     1980.65    106.14 o 
  12   8 -16     1227.89     1293.94    107.52 o 
  14   8 -16     1399.13     1628.70    119.59 o 
  16   8 -16     1592.49     1410.42    109.33 o 
  18   8 -16      441.13      352.52     81.72 o 
  20   8 -16     1190.29     1268.66    127.35 o 
   2  10 -16      550.38      478.27     76.19 o 
   4  10 -16       50.04       80.82     59.14 o 
   6  10 -16     1245.87     1263.16     93.12 o 
   8  10 -16      525.87      460.31     75.96 o 
  10  10 -16     1764.48     1722.42    114.17 o 
  12  10 -16     1998.19     2245.08    152.86 o 
  14  10 -16     1120.30     1171.39    138.51 o 
  16  10 -16      996.70     1327.53    159.48 o 
  18  10 -16      667.14      855.08    142.74 o 
   0  12 -16     2890.78     3079.08    314.73 o 
   2  12 -16      106.39       91.42     79.15 o 
   4  12 -16     3066.45     3225.56    178.95 o 
   6  12 -16        5.37       39.83     67.99 o 
   8  12 -16     1576.47     1707.10    130.39 o 
  10  12 -16       84.30       57.92     78.92 o 
  12  12 -16      909.03     1105.62    134.75 o 
   1   1 -15     2517.48     2430.07     94.71 o 
   3   1 -15     3494.05     3130.78    113.51 o 
   5   1 -15      900.14      975.24     66.99 o 
   7   1 -15     4648.76     4370.88    123.75 o 
   9   1 -15     1953.90     2310.49     95.65 o 
  11   1 -15     6789.10     6636.15    158.04 o 
  13   1 -15      160.79      117.49     42.18 o 
  15   1 -15     6376.05     6732.07    224.15 o 
  17   1 -15      239.40      267.02     72.73 o 
  19   1 -15     7002.92     7513.51    256.64 o 
  21   1 -15       93.09       -7.16     67.84 o 
  23   1 -15     1360.97     1190.87    153.18 o 
  25   1 -15      696.91      698.87    137.16 o 
  27   1 -15      281.36      259.76    114.30 o 
   1   3 -15     4493.83     4376.34    137.52 o 
   3   3 -15     1825.82     1673.22     97.41 o 
   5   3 -15     1447.77     1515.35     82.95 o 
   7   3 -15     2816.68     3009.07    108.78 o 
   9   3 -15     2659.51     2905.83    103.71 o 
  11   3 -15     1639.74     1823.46    101.24 o 
  13   3 -15     1767.14     1909.85    103.96 o 
  15   3 -15     1326.45     1395.84     95.92 o 
  17   3 -15     1426.47     1133.10    108.31 o 
  19   3 -15     1787.26     1937.18    135.54 o 
  21   3 -15     1962.32     2215.16    153.26 o 
  23   3 -15     1089.79      850.92    125.75 o 
  25   3 -15     1272.25     1155.66    160.50 o 
   1   5 -15     3548.17     3381.10    106.99 o 
   3   5 -15     3108.97     3249.51    104.09 o 
   5   5 -15     2975.27     2695.04     96.29 o 
   7   5 -15     1879.26     2053.91     89.41 o 
   9   5 -15     7113.28     7145.25    169.14 o 
  11   5 -15     1323.71     1482.61     90.00 o 
  13   5 -15     4222.86     4562.70    163.17 o 
  15   5 -15      782.42      671.92     77.94 o 
  17   5 -15     2128.60     2224.94    121.13 o 
  19   5 -15        4.39      -24.91     53.44 o 
  21   5 -15      691.18      767.84    119.58 o 
  23   5 -15      140.66      138.70     94.12 o 
  25   5 -15      371.92      438.47    122.49 o 
   1   7 -15     2064.60     2222.44     92.63 o 
   3   7 -15     2830.15     3208.43    114.96 o 
   5   7 -15     3799.03     3823.79    126.40 o 
   7   7 -15     1146.92     1154.07     76.07 o 
   9   7 -15     4528.22     4736.48    151.46 o 
  11   7 -15      461.15      382.86     53.32 o 
  13   7 -15     4133.84     4302.52    158.39 o 
  15   7 -15      535.11      591.23     75.30 o 
  17   7 -15     2192.74     2140.98    120.04 o 
  19   7 -15      511.72      541.96     87.85 o 
  21   7 -15      745.29      666.86    102.01 o 
  23   7 -15       14.50       15.51     76.34 o 
   1   9 -15      988.57     1033.72     87.71 o 
   3   9 -15     1556.21     1425.24     91.66 o 
   5   9 -15     1249.45     1203.08     86.30 o 
   7   9 -15     1856.73     1935.90    106.97 o 
   9   9 -15     1781.46     1895.41    110.82 o 
  11   9 -15      330.91      224.11     62.85 o 
  13   9 -15     1857.74     2023.69    139.30 o 
  15   9 -15       56.45        0.72     64.07 o 
  17   9 -15     1179.60     1145.61    107.99 o 
  19   9 -15      592.19      593.15     92.69 o 
  21   9 -15      988.30     1029.86    131.45 o 
   1  11 -15     1526.58     1602.92    110.79 o 
   3  11 -15     2067.66     2243.23    119.01 o 
   5  11 -15     1847.43     1920.18    127.97 o 
   7  11 -15     3052.38     3273.71    146.48 o 
   9  11 -15      615.76      521.00     85.70 o 
  11  11 -15     2338.05     2439.32    143.31 o 
  13  11 -15      238.95      120.00     82.53 o 
  15  11 -15     1828.05     1791.83    166.28 o 
  17  11 -15       65.13      -15.19     89.59 o 
   1  13 -15     1048.83     1026.01    121.71 o 
   3  13 -15      722.77      766.19    113.40 o 
   5  13 -15      182.35      123.86     83.46 o 
   7  13 -15     1670.31     1890.06    141.78 o 
   9  13 -15      108.33       66.59     84.01 o 
  11  13 -15     1542.78     1872.08    141.75 o 
   2   0 -14    32519.91    31307.19    849.58 o 
   6   0 -14    11894.36    12444.31    345.02 o 
  10   0 -14     9844.37    10143.89    303.62 o 
  14   0 -14     4328.25     4170.89    261.96 o 
  18   0 -14     2203.59     2383.47    200.97 o 
  22   0 -14     2593.27     2353.06    217.18 o 
  26   0 -14      440.53      358.92    155.57 o 
   0   2 -14    16213.31    16268.87    484.10 o 
   2   2 -14     2599.28     2543.87     91.94 o 
   4   2 -14     7372.69     7769.68    199.40 o 
   6   2 -14     1819.02     1909.89     79.22 o 
   8   2 -14     3364.50     3194.08    103.44 o 
  10   2 -14     7391.11     7500.72    171.05 o 
  12   2 -14     2911.59     3007.24    120.09 o 
  14   2 -14     6286.57     6385.98    180.90 o 
  16   2 -14     3962.75     3941.30    171.38 o 
  18   2 -14     3378.71     3017.50    156.77 o 
  20   2 -14     1860.75     1821.90    132.36 o 
  22   2 -14      748.60      746.03    115.72 o 
  24   2 -14     1366.73     1347.18    156.93 o 
  26   2 -14       67.22      -55.00     87.60 o 
  28   2 -14      994.64      980.73    157.61 o 
   2   4 -14     4101.31     4648.98    122.49 o 
   4   4 -14     1078.31     1084.70     60.88 o 
   6   4 -14     8887.59     8454.20    194.88 o 
   8   4 -14      178.79      170.88     38.04 o 
  10   4 -14     4162.89     4088.18    125.13 o 
  12   4 -14      854.33      844.11     73.75 o 
  14   4 -14     2967.92     3132.23    129.53 o 
  16   4 -14      837.58      850.01     79.91 o 
  18   4 -14     3491.47     3755.15    148.83 o 
  20   4 -14     1275.15     1133.55    115.92 o 
  22   4 -14     3031.79     3377.99    192.81 o 
  24   4 -14      173.63      125.95     97.31 o 
  26   4 -14     1169.06     1183.92    159.68 o 
   0   6 -14     3411.58     3334.00    153.05 o 
   2   6 -14      182.43      222.77     40.22 o 
   4   6 -14     4842.20     5297.74    133.92 o 
   6   6 -14      469.04      384.01     46.38 o 
   8   6 -14    10140.08     9891.63    195.94 o 
  10   6 -14      269.97      234.65     45.45 o 
  12   6 -14     6828.23     6549.59    185.73 o 
  14   6 -14      190.86      157.00     54.93 o 
  16   6 -14     1931.27     2085.23    111.84 o 
  18   6 -14      169.62      117.44     61.03 o 
  20   6 -14     1087.64      992.76    103.68 o 
  22   6 -14       61.56      117.96     70.94 o 
  24   6 -14      422.96      423.68    121.05 o 
  26   6 -14       22.48       53.89    144.13 o 
   2   8 -14     2760.47     2861.41    111.94 o 
   4   8 -14       11.00       33.18     41.73 o 
   6   8 -14     5386.64     5448.17    150.81 o 
   8   8 -14       77.62       55.29     41.58 o 
  10   8 -14     1689.05     1672.88     88.80 o 
  12   8 -14     1084.01     1138.97     76.38 o 
  14   8 -14     1556.72     1658.05    106.45 o 
  16   8 -14      525.75      611.92     79.14 o 
  18   8 -14     2600.17     2674.15    159.15 o 
  20   8 -14      206.05      322.31     77.69 o 
  22   8 -14     2269.13     2866.97    183.22 o 
  24   8 -14      227.05      224.31    115.22 o 
   0  10 -14     2723.20     2662.55    182.96 o 
   2  10 -14       87.15       82.39     50.45 o 
   4  10 -14     1685.30     1813.02    108.79 o 
   6  10 -14      628.14      484.11     72.18 o 
   8  10 -14     2606.32     2908.23    129.45 o 
  10  10 -14     2871.30     2750.18    126.64 o 
  12  10 -14     1889.96     2015.84    123.19 o 
  14  10 -14     3829.32     4379.77    180.82 o 
  16  10 -14      989.45     1036.01    115.65 o 
  18  10 -14     1232.64     1212.00    132.52 o 
  20  10 -14      344.50      249.17     94.63 o 
   2  12 -14     7436.96     7473.56    233.33 o 
   4  12 -14       14.26       16.41     66.27 o 
   6  12 -14     5153.05     5236.07    197.94 o 
   8  12 -14      231.09      273.19     80.44 o 
  10  12 -14     2024.68     2075.37    146.41 o 
  12  12 -14      492.62      506.49     96.16 o 
  14  12 -14      746.98      652.45    120.55 o 
  16  12 -14      397.85      433.40    110.97 o 
   0  14 -14      870.99      682.63    165.03 o 
   2  14 -14      248.71      331.48     92.03 o 
   4  14 -14     1249.79     1374.35    130.62 o 
   6  14 -14      594.99      655.92    106.69 o 
   8  14 -14      311.87      334.07    100.93 o 
  10  14 -14      731.03      850.91    136.55 o 
   1   1 -13    16751.71    16937.04    306.44 o 
   3   1 -13     8286.36     8522.30    182.22 o 
   5   1 -13    17051.43    16178.75    296.28 o 
   7   1 -13     4040.08     4216.58    112.80 o 
   9   1 -13    13263.84    12525.42    248.27 o 
  11   1 -13     5170.25     5348.18    146.10 o 
  13   1 -13     7310.99     7208.66    188.80 o 
  15   1 -13     2394.74     2373.96    124.46 o 
  17   1 -13     3462.76     3784.79    163.97 o 
  19   1 -13     1081.82     1208.99    108.37 o 
  21   1 -13     1673.37     1979.01    135.66 o 
  23   1 -13      138.49       36.73     75.25 o 
  25   1 -13       93.72      -22.22     77.85 o 
  27   1 -13      166.63       74.44     96.33 o 
  29   1 -13       32.15       60.31    104.77 o 
   1   3 -13     5584.09     5398.95    135.56 o 
   3   3 -13     6321.88     5581.70    141.40 o 
   5   3 -13     2367.48     2594.35     88.29 o 
   7   3 -13     2580.75     2384.86     90.96 o 
   9   3 -13     1612.67     1777.74     75.18 o 
  11   3 -13     1575.06     1654.02     89.55 o 
  13   3 -13     1208.29     1076.72     77.61 o 
  15   3 -13     1617.98     1512.61     89.94 o 
  17   3 -13     4411.67     4327.82    150.53 o 
  19   3 -13     1756.19     1619.35     97.63 o 
  21   3 -13     2842.38     2769.55    170.33 o 
  23   3 -13     1632.35     1646.54    187.43 o 
  25   3 -13     1383.38     1344.13    160.65 o 
  27   3 -13     1678.99     1886.46    186.63 o 
   1   5 -13     4219.08     4363.32    110.07 o 
   3   5 -13     4258.29     4080.45    108.42 o 
   5   5 -13     3146.50     3308.39     90.51 o 
   7   5 -13     6763.25     6558.47    144.78 o 
   9   5 -13      671.15      623.90     52.52 o 
  11   5 -13     8997.11     8953.89    212.81 o 
  13   5 -13     1548.89     1491.04    108.41 o 
  15   5 -13     4116.81     4342.77    145.64 o 
  17   5 -13      474.41      581.75     72.43 o 
  19   5 -13     2738.12     2884.77    136.69 o 
  21   5 -13      451.73      444.09     77.59 o 
  23   5 -13     1185.84     1267.61    120.73 o 
  25   5 -13      158.90      163.02    101.56 o 
  27   5 -13      599.07      489.67    146.30 o 
   1   7 -13     1162.56     1029.68     58.72 o 
   3   7 -13     3108.85     3021.72     93.87 o 
   5   7 -13      539.45      494.06     50.09 o 
   7   7 -13     7441.46     7637.42    159.42 o 
   9   7 -13      618.71      505.66     52.87 o 
  11   7 -13     6903.72     7216.51    167.51 o 
  13   7 -13       80.33       88.36     49.84 o 
  15   7 -13     5278.93     5307.15    172.72 o 
  17   7 -13      331.69      310.88     63.80 o 
  19   7 -13     2424.07     2610.24    137.27 o 
  21   7 -13      465.34      450.48     81.07 o 
  23   7 -13      834.53      874.09    128.16 o 
  25   7 -13       66.79       -6.58     81.00 o 
   1   9 -13     1984.07     1918.10     93.59 o 
   3   9 -13     2920.56     3066.86    125.97 o 
   5   9 -13      248.98      289.87     56.57 o 
   7   9 -13     2228.84     2728.74    119.71 o 
   9   9 -13      461.31      404.34     63.13 o 
  11   9 -13      923.73     1115.28     80.89 o 
  13   9 -13      900.18      977.92     74.38 o 
  15   9 -13      841.84      744.40     80.08 o 
  17   9 -13     1689.90     1712.32    112.40 o 
  19   9 -13      733.80      662.46    108.06 o 
  21   9 -13     1758.91     1972.31    155.83 o 
  23   9 -13     1117.51     1148.19    146.12 o 
   1  11 -13     3804.01     4002.63    134.61 o 
   3  11 -13     3438.53     3401.07    151.15 o 
   5  11 -13     3989.45     4446.48    174.31 o 
   7  11 -13     2087.59     2319.84    131.10 o 
   9  11 -13     3878.42     4003.48    180.94 o 
  11  11 -13     1274.90     1057.92    108.71 o 
  13  11 -13     2184.93     2217.19    131.39 o 
  15  11 -13      626.50      538.35     94.44 o 
  17  11 -13     1041.78      986.17    120.28 o 
  19  11 -13      328.75      217.24     87.25 o 
   1  13 -13     1297.51     1197.18    115.39 o 
   3  13 -13     1083.35     1162.37    111.65 o 
   5  13 -13     2922.81     2992.25    162.27 o 
   7  13 -13      108.61       63.55     74.03 o 
   9  13 -13     2292.05     2703.51    168.10 o 
  11  13 -13     1121.36     1346.74    141.50 o 
  13  13 -13     1038.18     1057.50    131.61 o 
  15  13 -13      936.81     1095.91    134.17 o 
   1  15 -13      392.04      341.93     97.98 o 
   3  15 -13      231.88      122.70     94.20 o 
   5  15 -13      212.12       59.95     90.30 o 
   7  15 -13      199.19      182.98    137.31 o 
   0   0 -12    44334.75    42374.88   1363.17 o 
   4   0 -12    38631.21    39933.62    889.68 o 
   8   0 -12    26333.78    26455.77    642.19 o 
  12   0 -12    14641.66    13758.32    464.33 o 
  16   0 -12     4993.86     5037.44    249.30 o 
  20   0 -12     2656.82     2725.66    205.73 o 
  24   0 -12      578.88      368.47    207.14 o 
  28   0 -12       16.25      112.73    131.31 o 
   2   2 -12    15751.17    15532.12    280.19 o 
   4   2 -12     1706.04     1794.87     69.56 o 
   6   2 -12     5099.41     4766.91    120.99 o 
   8   2 -12     2678.91     2929.19     90.80 o 
  10   2 -12     6028.56     5632.50    149.68 o 
  12   2 -12     2059.04     2023.80     93.08 o 
  14   2 -12     8028.90     8256.72    201.45 o 
  16   2 -12     1385.70     1559.06     85.45 o 
  18   2 -12     6192.83     6413.47    177.93 o 
  20   2 -12      752.90      706.07     91.24 o 
  22   2 -12     3516.95     4031.33    256.70 o 
  24   2 -12      486.60      534.91    111.03 o 
  26   2 -12     2329.84     2341.72    194.80 o 
  28   2 -12      156.35      108.70    116.20 o 
   0   4 -12     8519.99     7324.78    198.32 o 
   2   4 -12     5804.85     5812.38    121.09 o 
   4   4 -12     5813.07     5830.77    123.61 o 
   6   4 -12     8152.90     8271.64    163.39 o 
   8   4 -12    11170.61    11196.19    204.87 o 
  10   4 -12     7990.82     8247.52    173.52 o 
  12   4 -12     4450.78     4777.46    137.82 o 
  14   4 -12     4750.25     4872.08    146.34 o 
  16   4 -12     4485.84     5133.81    160.40 o 
  18   4 -12     1850.79     1918.32    106.62 o 
  20   4 -12     3386.50     3532.55    152.11 o 
  22   4 -12     1479.52     1587.72    111.69 o 
  24   4 -12     2970.46     3208.70    208.75 o 
  26   4 -12      135.89      -30.01     99.22 o 
  28   4 -12      818.62     1344.38    192.45 o 
   2   6 -12    34005.54    35032.14    465.48 o 
   4   6 -12      699.51      626.13     44.08 o 
   6   6 -12    26552.46    26423.74    366.05 o 
   8   6 -12      623.74      542.94     46.26 o 
  10   6 -12    11402.31    11241.37    210.73 o 
  12   6 -12      326.87      322.23     44.27 o 
  14   6 -12     6387.94     6120.93    174.44 o 
  16   6 -12      317.60      317.02     58.55 o 
  18   6 -12     1898.37     2119.17    111.76 o 
  20   6 -12       66.10        0.10     51.16 o 
  22   6 -12      967.74      895.70    101.11 o 
  24   6 -12       15.69      -39.31     71.33 o 
  26   6 -12      449.29      355.90     99.10 o 
   0   8 -12      502.36      600.12     75.64 o 
   2   8 -12      674.03      716.17     61.33 o 
   4   8 -12     3432.51     3559.37    117.91 o 
   6   8 -12     1744.53     1814.03     81.06 o 
   8   8 -12     2459.91     2523.76     94.52 o 
  10   8 -12     4762.96     4617.72    136.09 o 
  12   8 -12     2881.60     3059.63    105.66 o 
  14   8 -12     3861.61     3908.81    122.23 o 
  16   8 -12     2734.67     2648.49    118.62 o 
  18   8 -12     1247.14     1335.05    104.72 o 
  20   8 -12     3513.78     3714.62    174.77 o 
  22   8 -12      397.83      408.95     86.96 o 
  24   8 -12     2268.08     2390.04    205.67 o 
   2  10 -12     4435.03     4136.16    139.49 o 
   4  10 -12     1017.60     1184.74     85.62 o 
   6  10 -12     2079.10     2252.66    114.18 o 
   8  10 -12      666.35      463.18     67.91 o 
  10  10 -12     2740.64     3224.98    138.80 o 
  12  10 -12     1545.64     1462.96    106.10 o 
  14  10 -12     2743.56     2944.26    137.03 o 
  16  10 -12     2359.01     2842.20    156.32 o 
  18  10 -12     1916.21     2259.81    148.68 o 
  20  10 -12      697.00      706.09    106.35 o 
  22  10 -12     1227.28     1307.58    152.78 o 
   0  12 -12     8078.24     8043.48    318.03 o 
   2  12 -12      165.85      213.83     65.47 o 
   4  12 -12     7382.19     7545.36    234.67 o 
   6  12 -12      141.11       81.02     65.14 o 
   8  12 -12     5893.80     5779.63    206.45 o 
  10  12 -12      266.21      146.08     77.21 o 
  12  12 -12     2478.65     2439.22    146.51 o 
  14  12 -12      184.72      124.45     76.55 o 
  16  12 -12     1120.57     1092.09    113.33 o 
  18  12 -12      194.29      130.06     78.95 o 
   2  14 -12     1687.81     1776.22    125.37 o 
   4  14 -12      132.01      127.60     78.90 o 
   6  14 -12      817.35      782.44    109.56 o 
   8  14 -12      301.71      344.35     91.26 o 
  10  14 -12      664.79      679.55    119.81 o 
  12  14 -12      274.60      296.63    102.94 o 
  14  14 -12     1129.99      943.31    134.92 o 
   1   1 -11     4978.68     5312.16    134.46 o 
   3   1 -11     9820.33     9427.50    179.74 o 
   5   1 -11     9108.47     8749.13    166.91 o 
   7   1 -11    11684.38    11365.28    201.87 o 
   9   1 -11     3400.28     3481.37     83.77 o 
  11   1 -11    12675.78    12720.90    243.41 o 
  13   1 -11     4366.72     4449.49    116.61 o 
  15   1 -11     8153.29     8137.41    169.28 o 
  17   1 -11      817.50      825.33     65.50 o 
  19   1 -11     4394.58     4553.17    140.38 o 
  21   1 -11     1725.40     1595.76     91.92 o 
  23   1 -11     1969.53     1961.30    118.75 o 
  25   1 -11      505.88      364.96     84.63 o 
  27   1 -11      912.97      739.18    110.53 o 
  29   1 -11      279.93      150.81    139.92 o 
   1   3 -11     9066.89     8553.23    158.47 o 
   3   3 -11     1051.55     1169.53     52.82 o 
   5   3 -11     3269.47     3123.08     88.65 o 
   7   3 -11     4099.12     4090.11    100.44 o 
   9   3 -11     3394.61     3017.00     76.39 o 
  11   3 -11     9940.16     9497.75    195.75 o 
  13   3 -11     3933.10     3693.07    110.10 o 
  15   3 -11     6121.65     5663.39    150.31 o 
  17   3 -11     3083.76     3030.21    108.61 o 
  19   3 -11     3446.93     3301.18    119.02 o 
  21   3 -11     2284.86     2396.60    110.44 o 
  23   3 -11     2727.84     2957.46    161.61 o 
  25   3 -11     2373.34     2629.31    162.37 o 
  27   3 -11     1812.23     1728.11    159.44 o 
  29   3 -11     1465.65     1540.27    178.91 o 
   1   5 -11    24040.52    23332.92    313.44 o 
   3   5 -11    19053.79    18633.74    254.08 o 
   5   5 -11    29128.12    28403.98    414.99 o 
   7   5 -11     9967.86     9734.70    169.60 o 
   9   5 -11    16631.41    16634.20    265.65 o 
  11   5 -11     2363.83     2263.51     75.72 o 
  13   5 -11     4996.12     4985.95    135.78 o 
  15   5 -11     2099.61     1966.12     88.45 o 
  17   5 -11     3413.16     3703.93    121.66 o 
  19   5 -11      226.87      273.55     55.10 o 
  21   5 -11     1787.97     1712.84    104.98 o 
  23   5 -11       69.61        2.35     56.27 o 
  25   5 -11      716.33      683.90     91.84 o 
  27   5 -11       78.32       67.97     91.39 o 
  29   5 -11      109.42       62.72    134.65 o 
   1   7 -11    14612.40    14201.01    235.72 o 
   3   7 -11    10580.34    10274.11    183.53 o 
   5   7 -11    23156.79    23252.45    360.83 o 
   7   7 -11     3919.12     3955.66    107.43 o 
   9   7 -11    11025.37    10762.23    210.34 o 
  11   7 -11     3033.13     2976.52     96.37 o 
  13   7 -11     6658.61     7261.18    166.10 o 
  15   7 -11     1050.81     1109.77     72.59 o 
  17   7 -11     2975.01     3302.83    115.60 o 
  19   7 -11      677.67      721.36     74.06 o 
  21   7 -11     1514.16     1583.80    111.79 o 
  23   7 -11      283.97      255.91     71.01 o 
  25   7 -11      512.22      526.47     93.23 o 
  27   7 -11       11.26      -12.77     84.09 o 
   1   9 -11     4768.56     4986.22    147.44 o 
   3   9 -11      265.79      208.90     46.23 o 
   5   9 -11     2837.87     3174.88    122.54 o 
   7   9 -11      738.31      681.78     62.78 o 
   9   9 -11     1970.90     2152.79     97.68 o 
  11   9 -11     2211.34     2357.06    101.90 o 
  13   9 -11     1711.93     1882.46     94.01 o 
  15   9 -11     1599.38     1519.02     85.94 o 
  17   9 -11     1776.78     1692.79    124.23 o 
  19   9 -11     2654.36     2696.33    219.97 o 
  21   9 -11     1449.75     1132.78    141.92 o 
  23   9 -11     1216.13     1395.81    171.86 o 
  25   9 -11     1695.10     1928.15    219.14 o 
   1  11 -11     6666.46     7200.17    187.85 o 
   3  11 -11     3543.29     3801.84    144.06 o 
   5  11 -11     3092.35     3357.28    149.15 o 
   7  11 -11     3263.04     3628.30    155.37 o 
   9  11 -11      996.80      967.11     84.64 o 
  11  11 -11     3089.62     2867.78    139.83 o 
  13  11 -11     1598.68     1622.72    121.07 o 
  15  11 -11     3245.17     3213.63    162.72 o 
  17  11 -11      788.73      916.23    100.16 o 
  19  11 -11     1545.32     1666.52    136.56 o 
  21  11 -11      267.25      223.89     90.08 o 
   1  13 -11      671.92      698.33     89.33 o 
   3  13 -11     1258.91     1296.06    106.00 o 
   5  13 -11      786.25      728.43     98.74 o 
   7  13 -11     4002.76     4458.23    211.99 o 
   9  13 -11      367.02      221.15     79.54 o 
  11  13 -11     2836.24     3030.73    182.08 o 
  13  13 -11      996.71      922.27    112.86 o 
  15  13 -11     1596.37     1514.46    131.55 o 
  17  13 -11      465.75      496.27    101.19 o 
   1  15 -11      737.44      753.83    104.29 o 
   3  15 -11      897.63      821.11    104.89 o 
   5  15 -11       66.39       77.20     82.58 o 
   7  15 -11      759.37      675.42    119.32 o 
   9  15 -11       57.55       88.88     93.42 o 
  11  15 -11     1626.94     1679.37    169.44 o 
   2   0 -10    36114.14    34019.69    892.75 o 
   6   0 -10    51953.32    54906.09   1058.70 o 
  10   0 -10    14398.29    14003.57    282.99 o 
  14   0 -10     5042.47     4886.81    190.24 o 
  18   0 -10     6301.55     5799.88    224.65 o 
  22   0 -10     4919.79     4535.30    237.62 o 
  26   0 -10      225.68      212.51    100.86 o 
  30   0 -10      547.48      577.41    158.48 o 
   0   2 -10    11010.92    11516.02    327.47 o 
   2   2 -10     4869.79     4687.21    106.61 o 
   4   2 -10     8489.95     7725.29    165.01 o 
   6   2 -10     8201.68     8679.08    153.55 o 
   8   2 -10     8080.92     7977.11    142.60 o 
  10   2 -10     4357.47     4438.34    104.78 o 
  12   2 -10    15373.81    15075.96    260.45 o 
  14   2 -10     4651.62     4822.52    116.56 o 
  16   2 -10     7656.08     7403.42    161.69 o 
  18   2 -10      540.86      453.41     48.43 o 
  20   2 -10     1929.36     2109.23     87.51 o 
  22   2 -10     1509.80     1491.78     86.56 o 
  24   2 -10     4231.33     4313.89    171.31 o 
  26   2 -10      357.71      352.82     81.15 o 
  28   2 -10     2981.93     2785.27    207.20 o 
  30   2 -10       43.91      159.61    107.15 o 
   2   4 -10    15554.97    14632.63    207.55 o 
   4   4 -10     2391.33     2243.44     66.93 o 
   6   4 -10    22602.54    22226.07    312.66 o 
   8   4 -10     9380.57     9603.45    158.94 o 
  10   4 -10     8196.47     7638.12    138.56 o 
  12   4 -10     9094.83     8866.19    183.88 o 
  14   4 -10     2036.76     2158.98     85.81 o 
  16   4 -10     3216.95     3567.71    112.08 o 
  18   4 -10     5693.86     6042.84    149.26 o 
  20   4 -10      677.72      687.22     70.11 o 
  22   4 -10     2832.42     2701.38    128.83 o 
  24   4 -10     1070.17      981.80     98.72 o 
  26   4 -10     1721.40     1810.44    126.53 o 
  28   4 -10       71.53       14.20     93.66 o 
  30   4 -10      712.39      707.85    143.53 o 
   0   6 -10    66956.75    64989.43   1295.69 o 
   2   6 -10      299.13      244.43     30.81 o 
   4   6 -10    41423.40    41137.05    547.64 o 
   6   6 -10      121.13      102.42     30.44 o 
   8   6 -10    13917.56    14712.47    239.88 o 
  10   6 -10     1332.47     1125.29     54.72 o 
  12   6 -10    12758.54    12717.93    219.98 o 
  14   6 -10       73.03       50.45     31.38 o 
  16   6 -10     2073.65     1903.62     84.37 o 
  18   6 -10       25.14      -38.61     38.61 o 
  20   6 -10      466.48      373.15     61.11 o 
  22   6 -10       48.73       13.64     54.74 o 
  24   6 -10      171.74      173.56     67.63 o 
  26   6 -10      150.95      174.58     77.48 o 
  28   6 -10      256.56      277.57     93.12 o 
   2   8 -10     5220.10     5410.96    136.14 o 
   4   8 -10     2240.45     2125.01     77.23 o 
   6   8 -10     8008.64     8081.28    166.90 o 
   8   8 -10     2131.20     2403.93     87.92 o 
  10   8 -10     3551.74     3524.44    101.60 o 
  12   8 -10     1099.98     1121.05     67.85 o 
  14   8 -10     3999.52     4257.99    122.11 o 
  16   8 -10     3224.11     3302.38    104.83 o 
  18   8 -10     3319.98     3654.26    144.15 o 
  20   8 -10     1031.62     1072.08     88.70 o 
  22   8 -10     3283.88     3454.14    159.65 o 
  24   8 -10      110.79      119.76     72.02 o 
  26   8 -10     1298.00     1216.14    135.55 o 
   0  10 -10     5684.10     5654.77    206.10 o 
   2  10 -10     1169.11     1096.77     75.22 o 
   4  10 -10     2824.01     2636.43    108.50 o 
   6  10 -10     2513.36     2448.35     96.43 o 
   8  10 -10     4009.53     4320.78    146.82 o 
  10  10 -10     2033.69     1824.60    101.27 o 
  12  10 -10     2575.19     2762.38    131.45 o 
  14  10 -10     2056.63     2140.22    152.52 o 
  16  10 -10     3732.40     3419.04    178.68 o 
  18  10 -10     1911.15     2082.62    115.02 o 
  20  10 -10     1253.44     1336.43    111.60 o 
  22  10 -10      616.36      434.13     89.22 o 
  24  10 -10     1624.40     1674.72    169.74 o 
   2  12 -10    12464.19    12076.20    283.58 o 
   4  12 -10      605.34      528.88     76.16 o 
   6  12 -10     7121.33     7251.51    207.07 o 
   8  12 -10      178.22      194.24     63.02 o 
  10  12 -10     4365.56     4620.22    172.52 o 
  12  12 -10      281.72      290.00     74.85 o 
  14  12 -10     1795.83     1879.77    131.97 o 
  16  12 -10      335.99      244.93     80.08 o 
  18  12 -10     1691.41     1760.64    138.00 o 
  20  12 -10      124.85      181.01     87.15 o 
   0  14 -10      800.14     1050.69    144.59 o 
   2  14 -10      207.20      152.50     70.17 o 
   4  14 -10     1168.23     1259.35    111.67 o 
   6  14 -10      267.77       76.34     75.82 o 
   8  14 -10     1073.40      913.91    119.38 o 
  10  14 -10      620.76      476.37    100.40 o 
  12  14 -10     2085.06     2036.29    151.70 o 
  14  14 -10      287.32      235.05     87.88 o 
  16  14 -10     1486.81     1531.42    140.52 o 
   2  16 -10     2651.99     2872.13    164.08 o 
   4  16 -10      402.99      331.54     98.89 o 
   6  16 -10     1461.96     1584.64    154.24 o 
   8  16 -10     1637.49     1432.16    188.70 o 
   1   1  -9    21747.79    22468.90    431.83 o 
   3   1  -9    50371.15    54055.08    823.39 o 
   5   1  -9    27622.59    27001.93    417.60 o 
   7   1  -9    21456.38    21862.63    283.04 o 
   9   1  -9    19065.83    20515.38    303.34 o 
  11   1  -9     6570.43     7129.97    126.20 o 
  13   1  -9    22787.70    23062.77    371.22 o 
  15   1  -9     1354.37     1334.74     60.61 o 
  17   1  -9     9546.83     9510.43    190.57 o 
  19   1  -9       72.57       38.65     34.04 o 
  21   1  -9     3406.33     3695.26    118.37 o 
  23   1  -9      367.27      354.26     52.43 o 
  25   1  -9     1484.37     1347.71    108.75 o 
  27   1  -9      274.03      327.48     86.27 o 
  29   1  -9      127.13        2.63     75.20 o 
  31   1  -9      416.33      314.42    103.24 o 
   1   3  -9     6009.13     6088.92    119.55 o 
   3   3  -9     6696.66     8140.21    142.71 o 
   5   3  -9     2625.64     2606.98     61.41 o 
   7   3  -9    14681.08    14740.32    215.74 o 
   9   3  -9     6717.06     6519.59    122.63 o 
  11   3  -9     7062.86     7043.22    140.24 o 
  13   3  -9     6191.10     5642.94    125.45 o 
  15   3  -9     2559.97     2687.41     84.67 o 
  17   3  -9     4077.31     3813.62    119.23 o 
  19   3  -9     4222.24     4276.35    121.17 o 
  21   3  -9     1485.86     1506.12     83.85 o 
  23   3  -9     4209.38     4475.76    147.28 o 
  25   3  -9     3003.03     3196.10    136.83 o 
  27   3  -9     2125.09     2293.33    129.85 o 
  29   3  -9     1534.69     1697.14    143.54 o 
  31   3  -9      982.24      917.01    121.70 o 
   1   5  -9    19044.35    17504.83    280.26 o 
   3   5  -9    21141.58    21354.65    305.31 o 
   5   5  -9    18129.94    16704.93    235.55 o 
   7   5  -9    24748.55    25722.75    372.38 o 
   9   5  -9     6248.57     6366.52    122.74 o 
  11   5  -9     4968.36     4696.54    106.85 o 
  13   5  -9     3765.80     3371.38     81.87 o 
  15   5  -9     5844.95     6056.63    134.48 o 
  17   5  -9     1785.62     1878.40     80.45 o 
  19   5  -9     3117.11     3324.74    111.87 o 
  21   5  -9      511.03      534.35     58.95 o 
  23   5  -9     1490.70     1396.40    100.25 o 
  25   5  -9      133.96      143.53     59.85 o 
  27   5  -9      339.16      348.99     89.89 o 
  29   5  -9       11.57      -67.45     69.95 o 
   1   7  -9    11537.93    10785.57    177.51 o 
   3   7  -9    18384.56    18676.61    282.00 o 
   5   7  -9     4056.58     3966.95     86.60 o 
   7   7  -9    14826.19    14747.12    233.73 o 
   9   7  -9     1987.50     1808.78     68.77 o 
  11   7  -9     7411.75     7685.99    155.39 o 
  13   7  -9     6329.18     6056.06    139.76 o 
  15   7  -9     3944.16     4115.18    110.59 o 
  17   7  -9      226.46      180.01     41.12 o 
  19   7  -9     2467.13     2571.81    114.14 o 
  21   7  -9     1139.28     1266.51     94.43 o 
  23   7  -9     1461.32     1470.22    111.86 o 
  25   7  -9      346.03      325.46     78.19 o 
  27   7  -9      567.13      645.66    108.61 o 
  29   7  -9       98.61       93.19     86.75 o 
   1   9  -9     1180.86     1255.47     74.99 o 
   3   9  -9     4926.70     5031.99    131.27 o 
   5   9  -9        4.13       13.69     32.49 o 
   7   9  -9     6171.33     6268.33    150.45 o 
   9   9  -9     1133.36     1266.08     66.21 o 
  11   9  -9     5017.90     4849.35    124.46 o 
  13   9  -9      803.84      871.37     66.82 o 
  15   9  -9     2343.60     2396.44    113.03 o 
  17   9  -9     1541.62     1417.15     94.78 o 
  19   9  -9     2844.86     2869.16    118.71 o 
  21   9  -9     1371.45     1369.81    160.12 o 
  23   9  -9     1248.34     1320.77    115.41 o 
  25   9  -9      738.70      541.30    122.65 o 
  27   9  -9     1009.55     1051.53    228.81 o 
   1  11  -9    13204.44    13840.34    296.27 o 
   3  11  -9    12073.77    12048.42    271.19 o 
   5  11  -9     5670.29     5771.68    162.33 o 
   7  11  -9     3059.43     2573.27    110.65 o 
   9  11  -9     5420.71     5555.99    172.51 o 
  11  11  -9     1190.63     1047.31     86.30 o 
  13  11  -9     3795.53     4065.80    172.98 o 
  15  11  -9      626.82      568.52     75.37 o 
  17  11  -9     2647.71     2660.26    134.29 o 
  19  11  -9       17.58       11.83     58.81 o 
  21  11  -9      990.88      697.32     99.65 o 
  23  11  -9      287.22      482.60    105.92 o 
   1  13  -9     1065.68      887.94     90.61 o 
   3  13  -9     3059.49     2921.85    137.76 o 
   5  13  -9     3135.05     3383.20    147.31 o 
   7  13  -9     1710.95     1580.10    110.45 o 
   9  13  -9     5088.95     5514.90    201.14 o 
  11  13  -9     1051.08      880.99     98.75 o 
  13  13  -9     3812.18     3672.60    181.66 o 
  15  13  -9      129.48       82.48     70.83 o 
  17  13  -9     2738.51     2743.81    166.39 o 
  19  13  -9      251.25      229.26     92.21 o 
   1  15  -9      618.97      685.76     97.32 o 
   3  15  -9      410.41      384.16     85.72 o 
   5  15  -9      420.87      408.22     85.99 o 
   7  15  -9      300.48      305.75     99.05 o 
   9  15  -9      785.47      519.10    105.81 o 
  11  15  -9      473.53      646.84    116.28 o 
  13  15  -9      903.61     1048.31    127.63 o 
   0   0  -8   166845.92   160610.45   6888.47 o 
   4   0  -8   216779.81   222027.20   4662.11 o 
   8   0  -8    42150.59    43250.02    754.44 o 
  12   0  -8     5117.65     5159.29    180.67 o 
  16   0  -8     6645.83     6849.72    196.04 o 
  20   0  -8     8589.46     8719.08    237.26 o 
  24   0  -8     1310.16     1144.42     97.46 o 
  28   0  -8      268.73       59.54    103.73 o 
  32   0  -8      134.28       78.33    182.36 o 
   2   2  -8    18379.32    17778.74    281.68 o 
   4   2  -8     3341.00     3491.09     72.84 o 
   6   2  -8    13137.68    12892.25    199.58 o 
   8   2  -8    12471.88    12084.60    196.54 o 
  10   2  -8    32960.52    33819.72    482.55 o 
  12   2  -8     8311.42     7758.11    153.04 o 
  14   2  -8    23428.93    22929.17    367.81 o 
  16   2  -8     6647.89     7136.40    153.38 o 
  18   2  -8     2163.40     2208.99     84.23 o 
  20   2  -8      666.23      684.88     57.37 o 
  22   2  -8     2833.27     3235.63    118.29 o 
  24   2  -8     1092.71     1080.61     85.40 o 
  26   2  -8     5035.13     5630.51    188.06 o 
  28   2  -8       82.74       67.10     69.20 o 
  30   2  -8     1711.60     1847.48    153.24 o 
  32   2  -8       62.15       -9.62     84.49 o 
   0   4  -8    16820.98    17962.71    395.52 o 
   2   4  -8      575.72      499.50     31.66 o 
   4   4  -8    21076.07    23222.43    327.94 o 
   6   4  -8     6258.24     6643.83    113.81 o 
   8   4  -8    18935.49    17562.75    225.23 o 
  10   4  -8     4053.45     3559.95     70.09 o 
  12   4  -8     2620.57     2925.08     73.03 o 
  14   4  -8     7803.73     8063.96    158.19 o 
  16   4  -8    13338.86    14064.46    241.93 o 
  18   4  -8     1204.18     1281.79     67.21 o 
  20   4  -8     9928.50    10704.15    228.08 o 
  22   4  -8     1174.20     1050.05     84.27 o 
  24   4  -8     3338.29     3366.27    138.96 o 
  26   4  -8      658.43      606.71     82.05 o 
  28   4  -8     1191.72     1378.98    114.54 o 
  30   4  -8       16.69       86.06     69.53 o 
   2   6  -8    48217.98    46710.28    591.04 o 
   4   6  -8      112.73       99.36     22.24 o 
   6   6  -8    30492.40    31622.55    415.22 o 
   8   6  -8       32.27       34.94     23.00 o 
  10   6  -8    33684.71    34824.51    489.34 o 
  12   6  -8      852.11      700.87     44.56 o 
  14   6  -8    12132.80    12087.61    202.83 o 
  16   6  -8       22.28       35.09     27.64 o 
  18   6  -8     1346.26     1324.01     64.05 o 
  20   6  -8      205.03      212.77     49.90 o 
  22   6  -8     1652.31     1429.68     94.73 o 
  24   6  -8      177.76      126.77     55.13 o 
  26   6  -8      617.51      558.48     86.39 o 
  28   6  -8       46.94      125.40     82.72 o 
  30   6  -8      301.62      221.89     96.32 o 
   0   8  -8     2739.61     3134.36    128.68 o 
   2   8  -8      163.10      137.20     29.93 o 
   4   8  -8     6362.89     6754.84    130.74 o 
   6   8  -8     1945.49     1948.92     67.71 o 
   8   8  -8     4236.48     4097.91    102.03 o 
  10   8  -8      248.29      273.94     38.71 o 
  12   8  -8     5104.94     4965.77    128.70 o 
  14   8  -8     1637.98     1543.44     79.75 o 
  16   8  -8     5880.25     6183.27    164.75 o 
  18   8  -8     1546.55     1516.66    112.26 o 
  20   8  -8     7988.93     8380.91    195.85 o 
  22   8  -8      593.21      566.97     83.91 o 
  24   8  -8     3628.33     3700.67    238.68 o 
  26   8  -8        6.50       17.38     79.59 o 
  28   8  -8     1312.98     1417.20    145.02 o 
   2  10  -8     5227.01     5150.53    135.56 o 
   4  10  -8     1670.72     1221.30     76.87 o 
   6  10  -8     9367.01     9133.93    205.77 o 
   8  10  -8     4409.42     4511.44    126.92 o 
  10  10  -8     7863.64     7896.63    187.91 o 
  12  10  -8     3966.23     4023.13    129.68 o 
  14  10  -8     3851.56     3953.02    173.45 o 
  16  10  -8     4864.11     5195.35    170.01 o 
  18  10  -8     1758.26     1679.90    105.92 o 
  20  10  -8     2303.38     2524.03    132.65 o 
  22  10  -8      604.79      688.44     95.57 o 
  24  10  -8       46.39       28.08     71.97 o 
  26  10  -8     1734.23     1730.46    211.47 o 
   0  12  -8    31065.35    30513.16    788.19 o 
   2  12  -8      267.18      239.50     61.58 o 
   4  12  -8    16950.78    16547.21    324.08 o 
   6  12  -8      255.09      238.90     58.56 o 
   8  12  -8     7896.56     7999.23    203.37 o 
  10  12  -8      151.97      236.80     67.16 o 
  12  12  -8     3799.03     3914.59    151.38 o 
  14  12  -8      249.90      211.03     66.20 o 
  16  12  -8     1229.72     1386.54    106.64 o 
  18  12  -8      859.15      761.13     91.93 o 
  20  12  -8     1295.32     1318.61    116.18 o 
  22  12  -8       18.22       42.19     69.55 o 
   2  14  -8      259.68      220.28     72.15 o 
   4  14  -8       58.61        3.99     57.99 o 
   6  14  -8     2089.69     2130.31    129.20 o 
   8  14  -8      979.38      579.07     83.93 o 
  10  14  -8     2046.69     1912.61    133.95 o 
  12  14  -8      857.07      806.27    107.36 o 
  14  14  -8     2293.62     2328.01    160.70 o 
  16  14  -8      243.78      125.12     83.51 o 
  18  14  -8     1175.91     1129.24    133.80 o 
   0  16  -8     3421.47     3817.44    256.45 o 
   2  16  -8       43.81       37.72     75.74 o 
   4  16  -8     1671.60     1785.20    143.51 o 
   6  16  -8      599.50      461.37    104.67 o 
   8  16  -8      781.08      690.38    125.52 o 
  10  16  -8     1509.49     1749.41    158.65 o 
   1   1  -7    39236.96    44184.43    694.07 o 
   3   1  -7    21407.12    21032.87    387.90 o 
   5   1  -7    50406.26    53438.25    652.43 o 
   7   1  -7    20267.49    20879.22    302.65 o 
   9   1  -7     6625.41     6297.61    113.51 o 
  11   1  -7     9141.25     9579.95    162.75 o 
  13   1  -7    12469.45    11897.28    178.80 o 
  15   1  -7    22924.30    22903.59    331.93 o 
  17   1  -7     1160.46     1183.92     49.78 o 
  19   1  -7     6231.84     6261.28    133.20 o 
  21   1  -7       85.82      107.30     40.06 o 
  23   1  -7     2973.12     3229.49    111.22 o 
  25   1  -7      107.76      155.67     46.38 o 
  27   1  -7      259.96      279.72     67.04 o 
  29   1  -7      408.33      441.08     78.06 o 
  31   1  -7       16.54       54.81     82.05 o 
   1   3  -7     8444.19     9053.71    153.17 o 
   3   3  -7     7773.89     6802.15    130.07 o 
   5   3  -7      211.82      276.93     21.36 o 
   7   3  -7     1901.21     1567.64     42.43 o 
   9   3  -7     7558.88     7641.82    128.72 o 
  11   3  -7    12697.73    14060.26    209.61 o 
  13   3  -7     4337.43     5063.30    108.52 o 
  15   3  -7     4090.39     3835.68     93.62 o 
  17   3  -7     3253.07     3031.14     70.70 o 
  19   3  -7     6878.76     6358.35    143.19 o 
  21   3  -7     4318.15     4269.43    119.80 o 
  23   3  -7     4557.41     4779.75    138.52 o 
  25   3  -7     4220.50     4533.20    168.87 o 
  27   3  -7     2071.91     2307.32    128.40 o 
  29   3  -7     1795.95     1908.89    130.03 o 
  31   3  -7      593.34      525.80     89.87 o 
   1   5  -7     9010.11     8874.14    147.51 o 
   3   5  -7    31777.17    28844.44    366.67 o 
   5   5  -7    30063.30    31172.34    416.01 o 
   7   5  -7    18534.69    19100.85    257.86 o 
   9   5  -7    14615.25    13927.80    197.01 o 
  11   5  -7     7076.82     6248.35    106.87 o 
  13   5  -7    11879.81    11393.12    183.70 o 
  15   5  -7     1006.11     1052.72     50.68 o 
  17   5  -7     9925.81    10526.49    180.81 o 
  19   5  -7      409.67      425.83     44.90 o 
  21   5  -7     3776.87     3765.94    118.69 o 
  23   5  -7       39.07       96.95     52.83 o 
  25   5  -7     1374.58     1315.58    102.99 o 
  27   5  -7      537.47      505.40     82.74 o 
  29   5  -7      261.18      326.84     80.01 o 
  31   5  -7       37.75       60.39     73.93 o 
   1   7  -7    10817.15    11102.91    167.71 o 
   3   7  -7    13398.87    13164.70    191.52 o 
   5   7  -7    10722.16    11500.10    178.32 o 
   7   7  -7     3335.17     3376.68     81.88 o 
   9   7  -7    14231.76    14168.30    223.52 o 
  11   7  -7     8267.90     7994.88    141.20 o 
  13   7  -7    12607.04    12002.37    210.43 o 
  15   7  -7     1059.20     1148.71     62.04 o 
  17   7  -7     5400.42     5588.18    152.73 o 
  19   7  -7       11.00        5.14     38.79 o 
  21   7  -7     2709.52     2749.49    112.88 o 
  23   7  -7     1202.94     1052.08     76.35 o 
  25   7  -7     1073.45      952.03     98.03 o 
  27   7  -7      318.31      183.96     72.86 o 
  29   7  -7      228.25      454.62    102.67 o 
   1   9  -7     2857.91     2875.01     88.71 o 
   3   9  -7      269.71      281.29     37.69 o 
   5   9  -7     1421.68     1532.31     68.04 o 
   7   9  -7     1754.23     1690.18     71.14 o 
   9   9  -7     6208.27     6291.09    139.50 o 
  11   9  -7      609.18      614.22     53.45 o 
  13   9  -7     3667.83     3084.84    115.25 o 
  15   9  -7     1428.45     1464.83     90.20 o 
  17   9  -7     4048.38     4406.21    149.39 o 
  19   9  -7     2751.42     2827.02    126.30 o 
  21   9  -7     2163.44     2280.64    117.46 o 
  23   9  -7     1948.57     2016.60    158.24 o 
  25   9  -7      910.75      677.94    102.37 o 
  27   9  -7     1023.36     1099.93    132.67 o 
   1  11  -7    12400.12    13243.67    263.97 o 
   3  11  -7     8574.55     8948.13    208.56 o 
   5  11  -7     5842.39     5132.14    150.01 o 
   7  11  -7     8071.00     7965.51    181.98 o 
   9  11  -7     3350.37     3027.73    112.64 o 
  11  11  -7     5207.36     5385.54    175.34 o 
  13  11  -7     1875.75     2150.63    118.56 o 
  15  11  -7     4133.31     4209.05    159.61 o 
  17  11  -7      218.49      285.26     67.23 o 
  19  11  -7     1697.98     1489.69    113.49 o 
  21  11  -7       25.56       53.88     64.17 o 
  23  11  -7      801.99      727.64     88.42 o 
  25  11  -7      259.94      340.80     98.01 o 
   1  13  -7     1875.58     1810.95    114.07 o 
   3  13  -7     3018.12     3132.88    142.33 o 
   5  13  -7     3167.18     3430.09    135.31 o 
   7  13  -7     3575.04     3770.17    143.44 o 
   9  13  -7     1440.54     1349.57    100.57 o 
  11  13  -7     3805.86     3908.48    169.46 o 
  13  13  -7      716.11      461.05     80.18 o 
  15  13  -7     3076.93     3116.35    151.35 o 
  17  13  -7      218.89      161.78     71.69 o 
  19  13  -7     2090.69     2668.06    155.45 o 
  21  13  -7      505.31      594.64     98.97 o 
   1  15  -7      247.92      202.94     73.29 o 
   3  15  -7      424.09      326.55     81.58 o 
   5  15  -7      222.18      103.85     75.45 o 
   7  15  -7      643.97      541.50     87.90 o 
   9  15  -7      282.19      201.69     76.25 o 
  11  15  -7     1200.61     1184.81    119.82 o 
  13  15  -7      303.00      195.66     90.88 o 
  15  15  -7     1220.27     1246.01    132.55 o 
   1  17  -7     1664.34     1585.05    143.46 o 
   3  17  -7     1598.28     1714.17    147.25 o 
   5  17  -7     2017.61     2073.29    160.44 o 
   2   0  -6    83727.31    82271.55   2061.89 o 
   6   0  -6    80884.73    79783.62   1349.46 o 
  10   0  -6    21726.01    20950.95    398.32 o 
  14   0  -6     6180.13     5780.55    135.66 o 
  18   0  -6     6408.39     6291.57    166.74 o 
  22   0  -6      748.85      713.22     80.48 o 
  26   0  -6     3244.73     3381.15    180.65 o 
  30   0  -6      265.96      272.18    128.13 o 
   0   2  -6    10994.06    10054.68    291.70 o 
   2   2  -6     3604.12     4264.16    101.17 o 
   4   2  -6    11794.36    11875.71    186.16 o 
   6   2  -6     6525.84     5718.16     91.92 o 
   8   2  -6     6327.34     6540.24    128.57 o 
  10   2  -6     6720.23     5792.09    117.21 o 
  12   2  -6    16985.68    15264.96    239.27 o 
  14   2  -6    13170.37    13270.07    178.48 o 
  16   2  -6     8110.32     7889.55    135.41 o 
  18   2  -6     3981.08     4208.22     92.16 o 
  20   2  -6     4120.99     3902.48    103.64 o 
  22   2  -6      752.79      711.11     55.15 o 
  24   2  -6     5665.51     5880.54    165.93 o 
  26   2  -6      207.25      248.37     55.05 o 
  28   2  -6     2391.38     2553.67    118.19 o 
  30   2  -6       33.08       66.86     64.64 o 
  32   2  -6      955.73     1004.91    105.72 o 
   2   4  -6     6680.70     7062.23    132.68 o 
   4   4  -6     2135.40     1819.89     51.61 o 
   6   4  -6    13853.15    12886.48    197.60 o 
   8   4  -6     6246.61     5369.84     98.70 o 
  10   4  -6     4337.91     4733.29     93.02 o 
  12   4  -6     6532.39     5981.31    107.04 o 
  14   4  -6     6032.71     5750.20    109.74 o 
  16   4  -6     8519.12     8894.56    145.83 o 
  18   4  -6    12500.41    12213.22    200.97 o 
  20   4  -6     2438.98     2716.12     86.17 o 
  22   4  -6     4907.16     4772.64    130.96 o 
  24   4  -6     1216.61     1128.27     79.10 o 
  26   4  -6     2247.11     2218.13    120.72 o 
  28   4  -6      239.05      166.47     67.68 o 
  30   4  -6      877.65     1055.62    105.88 o 
  32   4  -6      134.03       68.24     77.69 o 
   0   6  -6    33315.39    32465.46    565.26 o 
   2   6  -6      830.86     1006.63     39.78 o 
   4   6  -6    24350.51    21405.49    283.16 o 
   6   6  -6     2914.94     2790.99     65.76 o 
   8   6  -6    33327.21    32505.63    392.04 o 
  10   6  -6      520.60      554.40     33.97 o 
  12   6  -6    26283.22    25917.82    335.94 o 
  14   6  -6     1229.41     1083.50     51.65 o 
  16   6  -6     3447.40     3726.11     97.35 o 
  18   6  -6       74.90      115.14     33.22 o 
  20   6  -6     3710.10     3587.43    112.91 o 
  22   6  -6       82.86       82.29     39.47 o 
  24   6  -6      784.10      616.97     63.06 o 
  26   6  -6      118.69       33.76     57.44 o 
  28   6  -6       86.33       74.20     75.47 o 
  30   6  -6       73.84      -42.12     68.06 o 
   2   8  -6     2571.10     2376.37     64.87 o 
   4   8  -6      568.43      419.55     35.23 o 
   6   8  -6     2050.98     2248.41     73.72 o 
   8   8  -6     2941.76     2408.83     79.73 o 
  10   8  -6     3551.77     3671.49    110.79 o 
  12   8  -6     1187.41     1085.81     60.14 o 
  14   8  -6     4328.80     4117.52    112.35 o 
  16   8  -6     2971.19     2912.29     98.50 o 
  18   8  -6     5109.18     5028.54    136.86 o 
  20   8  -6     1330.93     1339.87     99.00 o 
  22   8  -6     7135.97     7411.12    186.62 o 
  24   8  -6       12.11       18.23     51.09 o 
  26   8  -6     2487.44     2659.35    148.49 o 
  28   8  -6       19.43      141.24     88.93 o 
   0  10  -6     1513.42     2084.55    105.00 o 
   2  10  -6      474.74      518.96     51.08 o 
   4  10  -6     4800.43     4523.70    130.55 o 
   6  10  -6     1152.05     1119.71     69.04 o 
   8  10  -6     6403.56     6545.84    158.47 o 
  10  10  -6     3698.26     3942.22    133.25 o 
  12  10  -6     3560.82     3626.20    125.91 o 
  14  10  -6     5960.39     5933.08    177.57 o 
  16  10  -6     3275.98     3233.00    133.23 o 
  18  10  -6     6555.51     6823.01    201.00 o 
  20  10  -6     1027.84     1071.00     97.58 o 
  22  10  -6      901.51      903.10    128.94 o 
  24  10  -6      730.79      824.54     89.86 o 
  26  10  -6       10.83      -11.39     74.93 o 
   2  12  -6    16912.35    16774.61    340.12 o 
   4  12  -6        6.88        7.39     45.92 o 
   6  12  -6     8350.13     8346.36    196.81 o 
   8  12  -6      294.21      302.27     55.51 o 
  10  12  -6     7493.15     7658.43    204.12 o 
  12  12  -6      330.17      316.58     67.17 o 
  14  12  -6     1801.95     1964.96    117.73 o 
  16  12  -6      769.42      821.41     88.49 o 
  18  12  -6      465.26      427.04     81.71 o 
  20  12  -6      386.50      374.77     81.93 o 
  22  12  -6      355.41      449.10     88.35 o 
  24  12  -6       70.17       34.50     73.39 o 
   0  14  -6      822.67      823.36    131.82 o 
   2  14  -6        5.91      -28.40     57.04 o 
   4  14  -6      569.78      504.95     78.18 o 
   6  14  -6      586.19      518.73     80.99 o 
   8  14  -6      652.48      644.49     87.28 o 
  10  14  -6      757.73      767.61     94.68 o 
  12  14  -6      756.18      720.33     90.64 o 
  14  14  -6      307.99      278.34     74.75 o 
  16  14  -6     1602.43     1502.89    119.41 o 
  18  14  -6      281.39      218.72     81.79 o 
  20  14  -6     1445.08      965.04    203.39 o 
   2  16  -6     1626.70     1745.16    140.27 o 
   4  16  -6      124.30       61.78     82.03 o 
   6  16  -6      919.94      837.16    113.38 o 
   8  16  -6     1210.83     1250.71    140.13 o 
  10  16  -6      757.44      630.12    121.69 o 
  12  16  -6     1508.22     1398.63    143.78 o 
   1   1  -5     2042.73     2547.62     75.45 o 
   3   1  -5    51040.54    56108.77    849.48 o 
   5   1  -5    37324.77    40626.04    579.66 o 
   7   1  -5    19415.47    20634.55    274.17 o 
   9   1  -5    22433.22    22524.60    308.06 o 
  11   1  -5    20447.34    18237.31    228.65 o 
  13   1  -5    19380.68    19111.33    243.70 o 
  15   1  -5    18130.60    18323.71    233.69 o 
  17   1  -5    12366.51    12169.95    190.69 o 
  19   1  -5     3856.55     4063.68     91.45 o 
  21   1  -5     2084.89     2194.89     81.00 o 
  23   1  -5      118.09      144.70     41.20 o 
  25   1  -5      652.82      676.49     62.40 o 
  27   1  -5      378.07      423.05     60.39 o 
  29   1  -5       40.37       30.36     51.46 o 
  31   1  -5      121.22      124.96     60.91 o 
  33   1  -5       21.81       95.05     72.43 o 
   1   3  -5    14184.25    11722.58    209.27 o 
   3   3  -5     2594.08     3370.15     77.51 o 
   5   3  -5     1223.04     1406.58     51.04 o 
   7   3  -5     6374.35     7202.18    116.51 o 
   9   3  -5     3616.32     3863.69     70.37 o 
  11   3  -5     2618.69     2745.20     58.49 o 
  13   3  -5     4328.25     4080.62     74.62 o 
  15   3  -5     5242.93     4804.14     89.76 o 
  17   3  -5     4501.49     4102.26     85.45 o 
  19   3  -5     5131.32     4823.24    109.91 o 
  21   3  -5    10705.62    10302.13    209.04 o 
  23   3  -5     5086.99     5189.11    143.84 o 
  25   3  -5     5182.89     5454.34    153.48 o 
  27   3  -5     3238.06     3454.24    148.38 o 
  29   3  -5     1136.47     1212.79    103.11 o 
  31   3  -5     1775.03     1950.72    132.49 o 
  33   3  -5      368.10      294.10     87.88 o 
   1   5  -5    13977.93    13681.55    186.67 o 
   3   5  -5    10614.21    12092.28    169.68 o 
   5   5  -5    14240.96    12880.77    179.88 o 
   7   5  -5    31548.61    29788.47    386.30 o 
   9   5  -5    13826.64    13264.78    196.47 o 
  11   5  -5     7496.03     7313.81    127.29 o 
  13   5  -5     4902.56     4627.26     92.59 o 
  15   5  -5    12694.45    11650.05    185.06 o 
  17   5  -5     1124.18     1167.57     55.18 o 
  19   5  -5     3607.23     3946.95     99.96 o 
  21   5  -5      736.05      744.76     55.98 o 
  23   5  -5     2241.60     2110.22     95.70 o 
  25   5  -5       83.49       97.58     46.75 o 
  27   5  -5      290.67      240.96     61.76 o 
  29   5  -5      145.51      132.82     91.29 o 
  31   5  -5      148.70      154.99     86.58 o 
   1   7  -5    10124.51     9091.15    135.48 o 
   3   7  -5     6338.84     6432.16    114.66 o 
   5   7  -5     8436.76     7979.63    120.40 o 
   7   7  -5    10698.54    11157.07    169.21 o 
   9   7  -5     4627.41     4288.05     88.29 o 
  11   7  -5    10241.52     9735.91    162.50 o 
  13   7  -5     7951.91     8784.68    146.98 o 
  15   7  -5     7539.47     6838.98    144.51 o 
  17   7  -5      796.79      748.17     52.86 o 
  19   7  -5     3246.18     3371.05     97.55 o 
  21   7  -5     1718.00     1510.93     76.25 o 
  23   7  -5     1496.16     1405.04     79.32 o 
  25   7  -5      862.21      783.31     72.52 o 
  27   7  -5      226.73       94.37     54.41 o 
  29   7  -5       54.25       38.66     71.52 o 
   1   9  -5      684.49      904.36     48.20 o 
   3   9  -5     2234.99     2461.72     77.40 o 
   5   9  -5      467.54      465.04     41.19 o 
   7   9  -5      715.95      737.47     55.15 o 
   9   9  -5      383.28      534.32     50.69 o 
  11   9  -5     2943.58     2767.73     98.38 o 
  13   9  -5      751.43      782.87     58.25 o 
  15   9  -5     1334.60     1197.39     75.84 o 
  17   9  -5     2426.74     2207.91     98.55 o 
  19   9  -5     5057.75     5455.48    163.03 o 
  21   9  -5     3679.34     3686.55    136.86 o 
  23   9  -5     1327.77     1166.91     84.31 o 
  25   9  -5     1711.32     1842.69    111.19 o 
  27   9  -5     1355.68     1375.90    104.11 o 
   1  11  -5     9105.55     9674.28    200.68 o 
   3  11  -5     8058.22     7920.67    190.14 o 
   5  11  -5    10372.15    10111.01    215.68 o 
   7  11  -5     3968.69     3870.65    121.79 o 
   9  11  -5     4962.85     4748.92    137.96 o 
  11  11  -5     4253.04     4070.61    135.74 o 
  13  11  -5     5529.51     5847.93    170.18 o 
  15  11  -5     1671.06     1703.60    103.52 o 
  17  11  -5     1559.15     1374.01     99.39 o 
  19  11  -5      226.42      152.26     63.43 o 
  21  11  -5      421.93      340.15     76.63 o 
  23  11  -5       45.41       78.31     68.12 o 
  25  11  -5       78.08       90.13     71.96 o 
   1  13  -5     2679.08     2646.92    131.49 o 
   3  13  -5     1184.26     1150.21     90.29 o 
   5  13  -5     3338.65     3479.39    128.31 o 
   7  13  -5     1965.30     2082.36    108.62 o 
   9  13  -5     2607.13     2648.32    124.75 o 
  11  13  -5     2918.05     2876.80    127.78 o 
  13  13  -5     3160.74     3400.31    151.70 o 
  15  13  -5     1854.41     1664.75    115.97 o 
  17  13  -5     2019.80     1953.27    134.50 o 
  19  13  -5     1053.56      970.25    107.99 o 
  21  13  -5      348.23      256.16     81.63 o 
   1  15  -5      152.55       90.97     74.87 o 
   3  15  -5      306.95      322.77     90.56 o 
   5  15  -5       37.44       64.98     65.32 o 
   7  15  -5      286.92      343.21     81.43 o 
   9  15  -5      323.80      216.36     76.40 o 
  11  15  -5      219.21      242.46     80.80 o 
  13  15  -5      625.23      552.95     92.56 o 
  15  15  -5      563.22      356.39     90.41 o 
  17  15  -5     1417.05     1502.80    133.12 o 
   1  17  -5     1380.25     1179.88    146.73 o 
   3  17  -5     1219.69     1096.72    155.01 o 
   5  17  -5     2021.81     2068.13    169.93 o 
   7  17  -5     2111.23     2028.80    168.80 o 
   9  17  -5      990.83     1043.86    149.90 o 
   0   0  -4   127559.63   130255.05   5479.15 o 
   4   0  -4   111286.02   106708.30   1981.55 o 
   8   0  -4   128545.58   132060.13   2241.57 o 
  12   0  -4    32058.37    33459.87    550.13 o 
  16   0  -4     5484.98     5187.53    137.39 o 
  20   0  -4     5500.70     5683.54    174.86 o 
  24   0  -4      576.71      614.43     74.84 o 
  28   0  -4      171.03      187.99     69.37 o 
  32   0  -4        0.59       29.31     86.84 o 
   2   2  -4    10253.06    11357.96    198.69 o 
   4   2  -4     4955.60     4684.10     83.84 o 
   6   2  -4    10035.32    11338.18    173.14 o 
   8   2  -4    23959.34    22291.17    289.75 o 
  10   2  -4     9410.74     9018.41    121.34 o 
  12   2  -4     5070.55     5156.74     81.16 o 
  14   2  -4    23247.44    23667.58    280.68 o 
  16   2  -4     7670.49     7682.47    129.27 o 
  18   2  -4    11814.16    11905.05    195.08 o 
  20   2  -4     2855.28     3202.19     94.01 o 
  22   2  -4     8742.28     8663.34    179.62 o 
  24   2  -4      426.60      341.31     47.30 o 
  26   2  -4     6043.91     6353.03    167.83 o 
  28   2  -4       95.91       92.81     48.65 o 
  30   2  -4     2598.68     2736.20    127.80 o 
  32   2  -4      180.69      143.15     65.48 o 
   0   4  -4     4029.97     4046.15    243.75 o 
   2   4  -4     1773.63     1916.88     49.08 o 
   4   4  -4    13408.86    14265.78    226.78 o 
   6   4  -4    10439.04    11204.58    166.69 o 
   8   4  -4    20073.61    22652.40    280.67 o 
  10   4  -4    13278.17    14012.57    190.30 o 
  12   4  -4    13322.38    13105.43    185.65 o 
  14   4  -4    10063.97    10191.74    157.43 o 
  16   4  -4    11779.93    11143.36    163.58 o 
  18   4  -4     7530.35     7525.56    133.66 o 
  20   4  -4     9862.04     9636.67    180.22 o 
  22   4  -4     1343.18     1199.62     73.48 o 
  24   4  -4     5750.09     5634.25    154.22 o 
  26   4  -4      199.94      262.59     53.78 o 
  28   4  -4     2535.33     2726.23    116.00 o 
  30   4  -4       17.74      -53.03     53.03 o 
  32   4  -4      569.98      765.01     98.08 o 
   2   6  -4    71726.75    71716.70    890.29 o 
   4   6  -4     3298.30     3743.58     76.43 o 
   6   6  -4    38723.67    35615.13    429.46 o 
   8   6  -4      362.15      403.74     28.42 o 
  10   6  -4    39557.68    37923.32    481.62 o 
  12   6  -4      423.19      436.67     31.83 o 
  14   6  -4    11366.17    11356.35    161.60 o 
  16   6  -4     2266.33     2101.94     73.36 o 
  18   6  -4     3453.05     3976.15    105.18 o 
  20   6  -4      411.02      326.59     43.49 o 
  22   6  -4      291.39      238.93     44.33 o 
  24   6  -4       72.62       35.94     45.36 o 
  26   6  -4      197.09      170.29     53.13 o 
  28   6  -4        1.79        6.19     55.54 o 
  30   6  -4       53.05       37.74     61.33 o 
   0   8  -4     7586.61     6537.32    184.56 o 
   2   8  -4     1279.15     1516.91     54.61 o 
   4   8  -4     5953.65     5698.84    102.93 o 
   6   8  -4     4354.26     4121.42     88.06 o 
   8   8  -4     1197.67     1291.13     53.65 o 
  10   8  -4     6642.16     6009.41    116.42 o 
  12   8  -4     1278.24     1204.11     54.94 o 
  14   8  -4     5652.28     5413.74    118.91 o 
  16   8  -4     5382.97     5285.64    120.87 o 
  18   8  -4     4145.82     4343.15    120.95 o 
  20   8  -4     6751.59     6971.40    161.28 o 
  22   8  -4      558.02      612.69     59.78 o 
  24   8  -4     6893.21     7366.08    188.52 o 
  26   8  -4       13.15       70.98     52.56 o 
  28   8  -4     2193.86     2281.48    119.45 o 
  30   8  -4       91.59       24.79     60.11 o 
   2  10  -4     3607.97     3996.93    105.90 o 
   4  10  -4      924.51      845.34     57.71 o 
   6  10  -4     5282.74     5372.54    139.98 o 
   8  10  -4     2385.88     2225.46     90.23 o 
  10  10  -4     5057.27     5167.96    137.39 o 
  12  10  -4     2181.17     2171.48     97.75 o 
  14  10  -4     6013.20     5888.25    147.79 o 
  16  10  -4     4965.68     5136.38    149.56 o 
  18  10  -4     3812.43     3798.74    138.64 o 
  20  10  -4     2697.34     2696.93    120.56 o 
  22  10  -4     1269.72     1254.44     93.02 o 
  24  10  -4      324.75      371.65     74.60 o 
  26  10  -4     1126.03     1170.96    110.44 o 
  28  10  -4      109.90      139.55    188.01 o 
   0  12  -4    16338.28    16699.01    468.90 o 
   2  12  -4      755.68      659.57     61.97 o 
   4  12  -4    12563.09    12529.16    266.26 o 
   6  12  -4       12.89       22.15     42.19 o 
   8  12  -4    12440.93    12422.56    267.98 o 
  10  12  -4      403.41      415.98     62.92 o 
  12  12  -4     7056.73     7321.09    196.81 o 
  14  12  -4     1260.59     1377.81     93.29 o 
  16  12  -4     1655.79     1769.55    112.63 o 
  18  12  -4      971.62      973.80     98.81 o 
  20  12  -4      658.97      610.80     90.39 o 
  22  12  -4      229.09      290.32     79.51 o 
  24  12  -4       34.77       78.77     79.96 o 
   2  14  -4      409.20      300.26     70.90 o 
   4  14  -4      209.51      156.51     69.38 o 
   6  14  -4      304.37      215.58     62.78 o 
   8  14  -4      756.84      618.99     77.12 o 
  10  14  -4      230.58      196.15     63.67 o 
  12  14  -4      426.81      410.02     75.22 o 
  14  14  -4     1498.83     1767.25    124.35 o 
  16  14  -4      655.83      732.08    102.56 o 
  18  14  -4     1858.92     1816.98    138.05 o 
  20  14  -4      192.67      141.80     81.75 o 
   0  16  -4     2397.24     3030.90    297.88 o 
   2  16  -4       84.20      187.39     94.66 o 
   4  16  -4     2141.21     2283.11    145.81 o 
   6  16  -4      772.25      630.23     99.23 o 
   8  16  -4     1660.21     1508.21    129.82 o 
  10  16  -4     1500.38     1619.15    133.63 o 
  12  16  -4      851.09      815.28    112.06 o 
  14  16  -4     1355.26     1344.93    130.82 o 
   1   1  -3     4743.67     5331.44    124.83 o 
   3   1  -3     6746.66     6860.66    114.36 o 
   5   1  -3    18920.20    20024.44    347.98 o 
   7   1  -3    35983.61    37910.07    460.38 o 
   9   1  -3    13768.58    13649.00    183.35 o 
  11   1  -3    12657.59    14095.63    186.96 o 
  13   1  -3    21147.94    20491.08    261.42 o 
  15   1  -3    12392.55    12164.74    182.27 o 
  17   1  -3    11734.15    12088.33    187.48 o 
  19   1  -3     4207.82     4254.47    107.62 o 
  21   1  -3     4967.48     4865.33    115.80 o 
  23   1  -3     2487.96     2676.21     90.35 o 
  25   1  -3      922.23      872.37     61.57 o 
  27   1  -3      547.53      562.19     63.33 o 
  29   1  -3      171.84       84.89     48.37 o 
  31   1  -3      219.78      136.76     55.19 o 
  33   1  -3      102.88      115.83     66.78 o 
   1   3  -3     7848.54     8776.26    175.33 o 
   3   3  -3      499.27      553.77     25.89 o 
   5   3  -3     1599.14     1194.42     39.31 o 
   7   3  -3     1803.40     1669.14     50.39 o 
   9   3  -3     3727.35     3164.52     78.52 o 
  11   3  -3    12693.99    11550.10    155.39 o 
  13   3  -3     4879.19     5318.13     88.73 o 
  15   3  -3     3327.52     3105.28     70.00 o 
  17   3  -3     7932.35     8306.27    132.79 o 
  19   3  -3     8681.42     8818.17    176.60 o 
  21   3  -3     9009.64     9308.00    186.22 o 
  23   3  -3     5192.11     5268.84    131.86 o 
  25   3  -3     4185.58     4162.83    121.77 o 
  27   3  -3     4399.27     4990.47    149.15 o 
  29   3  -3     3161.61     3418.26    128.84 o 
  31   3  -3     1771.58     1997.78    109.07 o 
  33   3  -3      784.10      915.76     93.32 o 
   1   5  -3    33188.66    36316.49    518.13 o 
   3   5  -3    50874.81    51931.17    618.26 o 
   5   5  -3    49850.24    51504.34    640.68 o 
   7   5  -3    10086.77     9492.76    140.63 o 
   9   5  -3    10434.04    10895.69    157.95 o 
  11   5  -3    21587.80    21596.30    270.35 o 
  13   5  -3     9813.31    10602.08    152.86 o 
  15   5  -3     3319.78     3686.17     80.85 o 
  17   5  -3     2035.56     1766.85     63.39 o 
  19   5  -3     1712.97     1903.87     67.94 o 
  21   5  -3      592.85      559.72     49.48 o 
  23   5  -3     1426.28     1412.46     80.10 o 
  25   5  -3      490.87      462.48     60.54 o 
  27   5  -3       56.57       18.35     47.84 o 
  29   5  -3       22.23       -6.65     51.48 o 
  31   5  -3       98.98       42.89     59.06 o 
   1   7  -3    19253.22    19213.33    293.54 o 
   3   7  -3    14622.67    14563.63    194.18 o 
   5   7  -3    38679.82    39285.24    498.32 o 
   7   7  -3     9483.67     9284.07    143.05 o 
   9   7  -3    21749.12    23387.06    322.65 o 
  11   7  -3    11580.71    12410.34    182.51 o 
  13   7  -3     4980.46     4498.64     94.83 o 
  15   7  -3     8065.99     8618.79    146.13 o 
  17   7  -3     4916.59     4908.33    117.55 o 
  19   7  -3     2950.59     2598.40     94.15 o 
  21   7  -3     1724.59     2024.18     90.52 o 
  23   7  -3     1064.10     1246.72     78.18 o 
  25   7  -3      802.54      699.08     68.89 o 
  27   7  -3       70.36       71.90     54.88 o 
  29   7  -3      202.00      224.51     69.23 o 
  31   7  -3       62.55      119.75     69.41 o 
   1   9  -3     1951.48     1937.67     65.37 o 
   3   9  -3     1133.71     1057.54     55.57 o 
   5   9  -3     1153.72     1085.01     56.09 o 
   7   9  -3      697.88      673.58     46.38 o 
   9   9  -3     1679.60     2046.41     70.49 o 
  11   9  -3     2596.29     2659.96     84.76 o 
  13   9  -3     1417.25     1091.38     60.18 o 
  15   9  -3     5552.11     5998.09    138.38 o 
  17   9  -3     2440.32     2582.70     94.75 o 
  19   9  -3     3323.10     3280.26    103.40 o 
  21   9  -3     3697.02     3694.56    120.23 o 
  23   9  -3     3320.50     3245.20    177.68 o 
  25   9  -3     1852.76     1915.62    114.04 o 
  27   9  -3     1352.69     1535.13     99.44 o 
  29   9  -3     1459.30     1542.93    134.46 o 
   1  11  -3     8330.94     8277.53    166.14 o 
   3  11  -3     8714.91     9078.70    191.46 o 
   5  11  -3     8736.25     8916.27    192.71 o 
   7  11  -3     5657.67     5382.09    152.80 o 
   9  11  -3     3620.87     3943.16    131.20 o 
  11  11  -3     3397.59     3210.34    123.15 o 
  13  11  -3     2407.80     2453.88    107.57 o 
  15  11  -3     3308.97     3235.01    126.98 o 
  17  11  -3     1489.55     1504.19    106.53 o 
  19  11  -3      589.41      548.34     72.47 o 
  21  11  -3      815.41      777.32     81.81 o 
  23  11  -3      276.57      365.92     84.87 o 
  25  11  -3      127.99      103.80     79.16 o 
   1  13  -3     1412.63     1698.18     91.35 o 
   3  13  -3     3128.59     3433.91    131.55 o 
   5  13  -3      999.88      850.57     81.92 o 
   7  13  -3     2596.25     2493.22    121.74 o 
   9  13  -3     1947.81     2173.93    112.00 o 
  11  13  -3     3520.16     3651.71    141.27 o 
  13  13  -3     3535.14     3616.50    140.91 o 
  15  13  -3     3489.65     3838.88    157.68 o 
  17  13  -3     1415.79     1455.45    117.82 o 
  19  13  -3      671.15      509.47     93.18 o 
  21  13  -3      926.71      930.21    107.53 o 
  23  13  -3      269.95      315.54     93.61 o 
   1  15  -3       63.51       43.74     66.25 o 
   3  15  -3      186.91       98.62     70.23 o 
   5  15  -3       22.63       73.25     69.79 o 
   7  15  -3      228.18      252.33     68.12 o 
   9  15  -3      532.28      340.96     75.98 o 
  11  15  -3      680.67      644.81     86.11 o 
  13  15  -3     1558.57     1914.40    122.20 o 
  15  15  -3      727.42      736.21    106.17 o 
  17  15  -3     1056.43      972.87    116.69 o 
   1  17  -3     2466.82     2595.69    221.54 o 
   3  17  -3     3698.83     4575.77    262.54 o 
   5  17  -3     3007.73     3086.41    189.63 o 
   7  17  -3     2352.61     3031.99    199.44 o 
   9  17  -3     2096.48     2027.49    152.87 o 
   6   0  -2    15970.79    17756.46    382.23 o 
  10   0  -2    32333.82    33042.02    571.50 o 
  14   0  -2     9774.65     9509.96    225.35 o 
  18   0  -2     3431.30     3739.76    153.75 o 
  22   0  -2     1849.14     2235.98    111.01 o 
  26   0  -2      595.07      641.85     79.71 o 
  30   0  -2      104.95       51.22     67.86 o 
  34   0  -2       21.21       36.06    102.80 o 
   0   2  -2   141952.63   141029.45   4216.96 o 
   2   2  -2     2990.28     3549.25     73.44 o 
   4   2  -2    10311.00    11066.49    179.46 o 
   6   2  -2    50537.54    52577.24    791.95 o 
   8   2  -2    15857.10    16818.29    234.15 o 
  10   2  -2    19700.92    23182.68    293.74 o 
  12   2  -2     4403.88     4914.56     78.93 o 
  14   2  -2     1341.34     1517.71     49.58 o 
  16   2  -2    10781.60    11174.75    167.10 o 
  18   2  -2     5275.05     5392.10    118.48 o 
  20   2  -2     8825.89     8676.18    171.18 o 
  22   2  -2      651.35      559.09     47.33 o 
  24   2  -2     3744.17     3728.65    109.32 o 
  26   2  -2      396.74      382.04     50.67 o 
  28   2  -2     4047.81     4463.57    142.45 o 
  30   2  -2       55.02       75.99     49.47 o 
  32   2  -2     2656.53     2761.25    124.71 o 
   2   4  -2    47197.18    50944.01    710.71 o 
   4   4  -2     6969.64     7724.48    125.28 o 
   6   4  -2     1063.38     1176.65     37.11 o 
   8   4  -2    36042.56    38771.76    500.98 o 
  10   4  -2     3989.11     3374.26     64.58 o 
  12   4  -2     7765.60     7580.68    121.59 o 
  14   4  -2    15124.86    14836.82    198.98 o 
  16   4  -2    13188.91    11621.92    189.92 o 
  18   4  -2     4414.74     4856.80    103.39 o 
  20   4  -2     5127.74     5228.26    119.98 o 
  22   4  -2     5884.45     5966.73    139.85 o 
  24   4  -2      214.68      223.49     43.67 o 
  26   4  -2     3851.21     3905.82    120.34 o 
  28   4  -2      203.18      148.19     53.09 o 
  30   4  -2      890.17      962.90     81.82 o 
  32   4  -2      190.12      226.12     63.89 o 
   0   6  -2    87777.64    84038.50   1546.06 o 
   2   6  -2      540.40      441.51     25.98 o 
   4   6  -2    46825.55    46325.05    595.52 o 
   6   6  -2     1998.74     2292.79     54.94 o 
   8   6  -2    77236.78    77229.13    912.97 o 
  10   6  -2     2928.41     2782.99     60.98 o 
  12   6  -2    10506.32    10257.21    153.19 o 
  14   6  -2      657.42      505.34     57.01 o 
  16   6  -2     2891.71     2121.99     65.58 o 
  18   6  -2      556.14      446.57     40.20 o 
  20   6  -2     1806.65     1730.19     72.94 o 
  22   6  -2      431.63      426.97     50.90 o 
  24   6  -2      902.65     1003.16     70.47 o 
  26   6  -2       50.21      -21.92     45.34 o 
  28   6  -2      369.11      270.89     61.56 o 
  30   6  -2       55.35       93.69     56.80 o 
  32   6  -2       44.23       59.16     62.19 o 
   2   8  -2    10232.96    10808.99    163.39 o 
   4   8  -2     2395.61     2399.45     58.83 o 
   6   8  -2     2127.54     1933.46     53.52 o 
   8   8  -2     7835.93     8127.94    136.25 o 
  10   8  -2      372.29      433.23     34.16 o 
  12   8  -2     6699.63     6721.74    131.48 o 
  14   8  -2     4378.20     4489.12    105.74 o 
  16   8  -2     4064.25     4100.55    103.42 o 
  18   8  -2     4369.07     4400.37    125.09 o 
  20   8  -2     1714.49     1647.98     78.22 o 
  22   8  -2     4254.41     4411.86    142.17 o 
  24   8  -2      365.49      339.88     61.27 o 
  26   8  -2     4608.14     5150.91    156.73 o 
  28   8  -2       62.74       56.64     57.46 o 
  30   8  -2     1401.38     1535.12    108.63 o 
   0  10  -2     3605.18     3405.69    151.03 o 
   2  10  -2     1724.09     1603.51     67.86 o 
   4  10  -2     4344.56     4677.30    115.52 o 
   6  10  -2     1736.66     1850.62     74.68 o 
   8  10  -2     4336.73     4462.31    113.41 o 
  10  10  -2     2117.42     1807.16     78.59 o 
  12  10  -2     6515.22     6272.80    143.10 o 
  14  10  -2     3019.20     3045.64     98.72 o 
  16  10  -2     3003.63     3249.01    103.16 o 
  18  10  -2     2577.23     2670.30    107.21 o 
  20  10  -2     2539.61     2757.67    105.96 o 
  22  10  -2     1064.95     1101.71     76.46 o 
  24  10  -2     1312.03     1297.71     91.52 o 
  26  10  -2      426.91      318.06     70.57 o 
  28  10  -2     1178.40     1314.90     98.70 o 
   2  12  -2    16962.77    17210.74    289.82 o 
   4  12  -2      783.51      706.01     68.81 o 
   6  12  -2    10973.36    10702.15    252.47 o 
   8  12  -2      473.39      550.23     66.91 o 
  10  12  -2     7308.65     7139.36    202.86 o 
  12  12  -2      548.50      486.58     67.04 o 
  14  12  -2     2947.55     2940.15    125.94 o 
  16  12  -2      712.96      691.62     80.80 o 
  18  12  -2     2124.34     2134.78    129.79 o 
  20  12  -2      133.14      113.94     66.21 o 
  22  12  -2      445.65      423.39     94.31 o 
  24  12  -2      182.57      327.60     91.56 o 
   0  14  -2        0.91      125.91     76.36 o 
   2  14  -2       26.62       37.32     49.38 o 
   4  14  -2       14.84       -2.38     51.33 o 
   6  14  -2      315.45      317.62     66.45 o 
   8  14  -2      657.26      759.26     83.83 o 
  10  14  -2      675.71      651.47     78.50 o 
  12  14  -2     1940.21     2036.01    125.65 o 
  14  14  -2      434.14      551.76     84.59 o 
  16  14  -2     2138.68     2217.10    142.80 o 
  18  14  -2      480.22      415.64     87.22 o 
  20  14  -2     1186.34     1005.69    113.41 o 
   2  16  -2     3458.83     3776.76    207.55 o 
   4  16  -2      897.18      760.11    120.66 o 
   6  16  -2     2901.56     2776.49    169.43 o 
   8  16  -2     2005.61     2104.88    136.89 o 
  10  16  -2      748.71      483.67     85.92 o 
  12  16  -2     1150.65     1105.05    113.40 o 
  14  16  -2      466.25      233.70     84.54 o 
   3   1  -1   111907.59    98082.27   3183.28 o 
   5   1  -1    73095.53    75359.25   1115.30 o 
   7   1  -1    28269.56    29386.14    445.29 o 
   9   1  -1    62637.23    66413.30    865.55 o 
  11   1  -1    23550.50    23818.57    312.04 o 
  13   1  -1    22668.98    23903.28    330.13 o 
  15   1  -1     7771.60     8080.11    131.41 o 
  17   1  -1    13550.71    13422.10    219.92 o 
  19   1  -1     5571.88     5213.23    114.16 o 
  21   1  -1     3940.94     3931.33    103.51 o 
  23   1  -1      881.20      835.43     54.76 o 
  25   1  -1      421.96      491.85     49.83 o 
  27   1  -1      102.64       12.74     38.50 o 
  29   1  -1       32.06       30.20     43.37 o 
  31   1  -1       14.61       -7.75     47.39 o 
  33   1  -1       62.03       88.10     56.14 o 
   1   3  -1     3422.29     4321.05     92.19 o 
   3   3  -1    48232.39    50250.23    707.81 o 
   5   3  -1     4780.12     5028.55    107.73 o 
   7   3  -1    34437.74    37438.90    521.42 o 
   9   3  -1     1881.97     1427.86     38.73 o 
  11   3  -1    13157.79    12549.67    166.22 o 
  13   3  -1     3123.85     2395.89     53.48 o 
  15   3  -1     7854.53     8353.50    134.11 o 
  17   3  -1     3035.76     3352.94     76.05 o 
  19   3  -1    13496.41    14676.27    250.79 o 
  21   3  -1     5618.94     5801.35    133.18 o 
  23   3  -1     5610.48     5621.15    135.47 o 
  25   3  -1     2805.10     2952.29     99.27 o 
  27   3  -1     3057.37     3092.76    108.76 o 
  29   3  -1     5171.81     5325.29    149.49 o 
  31   3  -1     2016.46     2284.51    110.00 o 
  33   3  -1     1510.87     1488.88    100.75 o 
   1   5  -1    78873.19    78688.77   1067.32 o 
   3   5  -1    82877.47    84052.15   1063.66 o 
   5   5  -1    30772.78    32271.24    407.67 o 
   7   5  -1    16417.32    15148.58    218.86 o 
   9   5  -1    21858.33    20696.42    260.08 o 
  11   5  -1    14406.23    15013.97    224.96 o 
  13   5  -1    23989.58    26443.83    335.90 o 
  15   5  -1     4095.75     3877.73     85.33 o 
  17   5  -1     5279.45     5565.87    106.72 o 
  19   5  -1      183.87      147.69     32.65 o 
  21   5  -1     4459.43     4541.33    111.65 o 
  23   5  -1     1521.68     1741.83     75.32 o 
  25   5  -1     2988.14     3094.88    105.57 o 
  27   5  -1      376.65      369.30     55.65 o 
  29   5  -1      189.23      131.79     54.75 o 
  31   5  -1      231.33      180.21     61.64 o 
   1   7  -1     6375.93     6319.32    107.29 o 
   3   7  -1    25190.51    25383.61    354.53 o 
   5   7  -1    13515.63    12739.64    173.82 o 
   7   7  -1    38978.83    38537.54    467.94 o 
   9   7  -1    17836.07    17575.72    223.06 o 
  11   7  -1     8062.47     7985.00    137.36 o 
  13   7  -1    10398.12    10337.71    167.33 o 
  15   7  -1     3788.02     3362.79     85.69 o 
  17   7  -1     9431.63     9726.50    173.98 o 
  19   7  -1     3834.67     4181.39    110.40 o 
  21   7  -1     2287.01     2284.47     89.14 o 
  23   7  -1     1006.61     1050.66     75.91 o 
  25   7  -1     1256.36     1279.70     80.54 o 
  27   7  -1      703.46      551.65     69.18 o 
  29   7  -1      445.61      503.64     72.64 o 
  31   7  -1      263.56      242.83     69.12 o 
   1   9  -1      287.72      370.66     34.43 o 
   3   9  -1     1462.14     1601.41     56.63 o 
   5   9  -1     3706.76     3799.28     83.88 o 
   7   9  -1     4733.03     4510.78     98.63 o 
   9   9  -1     5466.76     5268.48    108.99 o 
  11   9  -1    11707.78    11595.22    216.38 o 
  13   9  -1     8706.97     8596.92    159.37 o 
  15   9  -1     3343.96     3416.58     97.13 o 
  17   9  -1     2128.09     2034.10     80.83 o 
  19   9  -1     3075.85     3155.59    110.32 o 
  21   9  -1     2551.16     2330.44    106.67 o 
  23   9  -1     2639.66     2386.68    104.38 o 
  25   9  -1     2301.79     2199.87    116.59 o 
  27   9  -1     1657.38     1842.81    106.70 o 
  29   9  -1     1868.79     2052.08    115.29 o 
   1  11  -1    16848.94    15633.17    263.66 o 
   3  11  -1    26751.71    25882.91    392.44 o 
   5  11  -1    21839.69    22723.11    358.14 o 
   7  11  -1    12489.94    13439.70    249.35 o 
   9  11  -1     4824.59     4627.82    127.45 o 
  11  11  -1     3966.48     3910.90    120.12 o 
  13  11  -1     3951.42     3524.93    111.40 o 
  15  11  -1     2145.03     2112.96     91.49 o 
  17  11  -1     1385.03     1236.77     77.98 o 
  19  11  -1     1301.94     1327.57     85.10 o 
  21  11  -1      886.79      845.68     76.69 o 
  23  11  -1      435.23      408.58     63.12 o 
  25  11  -1       92.61      106.40     60.99 o 
  27  11  -1        3.85      -40.51     71.69 o 
   1  13  -1     5757.28     6031.29    151.51 o 
   3  13  -1     5080.83     4817.14    149.46 o 
   5  13  -1     4707.48     4113.47    141.39 o 
   7  13  -1     4532.72     4331.94    155.27 o 
   9  13  -1     5350.99     5189.75    175.54 o 
  11  13  -1     3507.31     3683.32    147.89 o 
  13  13  -1     5673.05     6066.72    185.65 o 
  15  13  -1     2230.81     2452.36    128.08 o 
  17  13  -1     2242.62     2352.68    130.27 o 
  19  13  -1      304.49      243.64     77.64 o 
  21  13  -1      350.18      371.08     82.24 o 
  23  13  -1      340.18      300.89     97.98 o 
   1  15  -1        6.29       14.57     60.98 o 
   3  15  -1       32.04       -1.96     59.36 o 
   5  15  -1       54.74       20.87     59.37 o 
   7  15  -1     1052.49     1094.01     99.28 o 
   9  15  -1      320.49      331.75     73.81 o 
  11  15  -1     1817.13     1595.14    112.22 o 
  13  15  -1      151.72      148.08     71.72 o 
  15  15  -1     1340.56     1563.12    120.98 o 
  17  15  -1      589.18      692.29    105.90 o 
  19  15  -1     2217.61     2268.83    417.19 o 
   1  17  -1     2664.00     2378.55    211.83 o 
   3  17  -1     2884.97     3205.63    206.15 o 
   5  17  -1     2838.65     3216.51    207.97 o 
   7  17  -1     1555.26     1577.17    161.01 o 
   9  17  -1     1217.60     1306.58    124.68 o 
  11  17  -1     1011.32     1016.26    117.01 o 
   4   0   0   383609.00   359525.94  10187.29 o 
   8   0   0    82340.96    82448.38   1938.86 o 
  12   0   0    35046.42    36732.71    679.93 o 
  16   0   0     9335.20     9241.94    208.62 o 
  20   0   0      728.41      684.61     63.96 o 
  24   0   0      558.95      656.20     70.56 o 
  28   0   0      653.55      718.64     85.45 o 
  32   0   0      255.82      153.92     77.13 o 
   2   2   0     5595.09     7122.22    131.48 o 
   4   2   0    31542.64    33143.08    530.91 o 
   6   2   0   352412.00   337186.16   4852.28 o 
   8   2   0    99511.08   116348.48   1771.59 o 
  10   2   0    71461.37    79826.00   1017.73 o 
  12   2   0    23731.41    24206.36    311.87 o 
  14   2   0    23636.56    23679.32    310.87 o 
  16   2   0     8614.78     6999.46    115.12 o 
  18   2   0    17088.91    17255.91    280.72 o 
  20   2   0     3764.82     4417.82    105.84 o 
  22   2   0     4150.37     3983.99    104.52 o 
  24   2   0        9.56       19.55     32.22 o 
  26   2   0     2290.34     2410.87     90.57 o 
  28   2   0      195.20      196.06     55.14 o 
  30   2   0     4125.30     4583.10    137.31 o 
  32   2   0      223.97      178.12     56.64 o 
  34   2   0     1746.55     1667.51    251.22 o 
   0   4   0    86564.23    87525.15   2083.08 o 
   2   4   0      586.77     1041.52     38.97 o 
   4   4   0    56217.89    59274.70    805.69 o 
   6   4   0    27112.70    31508.57    384.72 o 
   8   4   0     1242.56     1149.55     35.39 o 
  10   4   0     6153.37     7656.41    121.92 o 
  12   4   0    56896.56    52892.61    634.77 o 
  14   4   0       72.39      551.21     29.41 o 
  16   4   0    26490.49    29168.97    385.86 o 
  18   4   0     5808.91     5003.77    101.84 o 
  20   4   0    13372.43    13959.65    233.13 o 
  22   4   0     1016.87     1253.28     64.53 o 
  24   4   0     9025.85     9039.17    188.92 o 
  26   4   0      588.84      614.11     56.97 o 
  28   4   0     3724.89     3664.87    120.73 o 
  30   4   0      225.58      130.69     52.35 o 
  32   4   0      531.10      652.11     76.33 o 
   2   6   0    68099.78    63229.01    783.86 o 
   4   6   0     1234.36     1129.74     39.78 o 
   6   6   0   104965.66   104722.30   1178.76 o 
   8   6   0       51.73       20.55     17.31 o 
  10   6   0    74217.63    72032.27    892.63 o 
  12   6   0     1626.91     1770.46     53.43 o 
  14   6   0     8390.07     7696.07    133.41 o 
  16   6   0       84.72       12.15     23.19 o 
  18   6   0     7961.93     7342.39    141.15 o 
  20   6   0      110.36       98.13     34.92 o 
  22   6   0     2433.05     2624.51     93.54 o 
  24   6   0        0.44       -4.65     35.13 o 
  26   6   0      187.05      114.73     46.10 o 
  28   6   0        0.25      -22.23     46.13 o 
  30   6   0      262.45      218.75     61.45 o 
  32   6   0      160.67       66.26     60.68 o 
   0   8   0    21508.74    22284.29    383.16 o 
   2   8   0        0.69       36.12     19.12 o 
   4   8   0    11675.86    10734.74    163.80 o 
   6   8   0      136.13       55.58     21.28 o 
   8   8   0     5726.30     5252.38     93.05 o 
  10   8   0      753.98      687.79     36.96 o 
  12   8   0     7075.16     7400.64    142.32 o 
  14   8   0        1.55       38.81     27.36 o 
  16   8   0    15131.46    15614.05    253.46 o 
  18   8   0      202.97      261.73     41.97 o 
  20   8   0     5952.82     5813.55    157.99 o 
  22   8   0       43.57       19.09     41.97 o 
  24   8   0     8192.13     8345.69    210.79 o 
  26   8   0      949.53      780.23     72.44 o 
  28   8   0     3747.64     3672.13    136.14 o 
  30   8   0        8.39      -17.47     59.13 o 
   2  10   0    11257.20    11868.27    198.61 o 
   4  10   0     1168.19     1777.04     63.24 o 
   6  10   0    22925.80    23118.65    319.32 o 
   8  10   0    11186.53    11578.34    205.56 o 
  10  10   0    18027.68    17131.04    293.83 o 
  12  10   0     9684.10     9707.67    196.37 o 
  14  10   0     6889.48     6813.65    145.56 o 
  16  10   0     8076.69     8625.24    177.68 o 
  18  10   0     1415.32     1585.38     78.46 o 
  20  10   0     2161.83     2278.76     96.00 o 
  22  10   0     1776.92     1728.18     95.28 o 
  24  10   0     1293.20     1337.53     88.02 o 
  26  10   0     1075.65     1236.61     98.53 o 
  28  10   0       40.17        9.90     57.86 o 
   0  12   0    53860.90    54050.18   1075.58 o 
   2  12   0      303.20      280.62     46.40 o 
   4  12   0    34090.82    33740.87    529.92 o 
   6  12   0      443.02      639.27     64.28 o 
   8  12   0    15091.60    15104.63    327.16 o 
  10  12   0      234.29      163.50     49.16 o 
  12  12   0     5725.45     6061.59    157.08 o 
  14  12   0      609.95      637.39     64.03 o 
  16  12   0     2814.29     2576.58    107.60 o 
  18  12   0        0.01      -19.90     45.57 o 
  20  12   0     1332.14     1393.12     93.65 o 
  22  12   0      133.09      214.30     65.47 o 
  24  12   0       50.39       77.30     63.36 o 
   2  14   0      157.21       73.53     53.88 o 
   4  14   0      818.99      621.50     71.76 o 
   6  14   0     1340.10     1189.45     97.61 o 
   8  14   0      953.83      887.84     90.24 o 
  10  14   0     4041.91     3881.24    183.97 o 
  12  14   0      350.88      334.34     76.65 o 
  14  14   0     3620.61     3745.29    161.30 o 
  16  14   0     1108.11     1173.18    105.36 o 
  18  14   0     1164.28      981.15    109.46 o 
  20  14   0      594.96      548.49     97.79 o 
   0  16   0     3312.76     3942.60    274.92 o 
   2  16   0      150.75      146.35     76.94 o 
   4  16   0     3546.85     3580.64    175.05 o 
   6  16   0     1836.81     2348.57    148.72 o 
   8  16   0     1247.75     1298.43    131.17 o 
  10  16   0      456.57      432.57     91.23 o 
  12  16   0      413.62      260.09     82.40 o 
  14  16   0      771.43      839.63    106.25 o 
   2  18   0     3268.82     2968.81    374.10 o 
   3   1   1   108945.84   102116.37   3053.09 o 
   5   1   1    71635.59    73166.70   1509.66 o 
   7   1   1    27367.66    28412.14    441.40 o 
   9   1   1    64145.06    67788.80    950.88 o 
  11   1   1    21179.06    21766.79    340.43 o 
  13   1   1    23658.37    24800.73    327.62 o 
  15   1   1     7419.28     7694.81    126.33 o 
  17   1   1    14741.06    14659.24    207.35 o 
  19   1   1     4702.36     4524.91    101.96 o 
  21   1   1     4732.75     4673.86    106.90 o 
  23   1   1      626.23      649.47     48.91 o 
  25   1   1      481.96      383.78     44.40 o 
  27   1   1      164.00      141.19     40.39 o 
  29   1   1        4.45       -7.23     40.93 o 
  31   1   1       39.84       -0.39     45.45 o 
  33   1   1       57.14      -51.08     51.08 o 
   1   3   1     4716.84     5406.45     90.04 o 
   3   3   1    50274.30    51433.54    791.07 o 
   5   3   1     6297.06     6353.09    110.30 o 
   7   3   1    32926.20    35976.13    529.75 o 
   9   3   1     2043.73     1542.25     43.70 o 
  11   3   1    13428.12    12998.67    169.40 o 
  13   3   1     2763.09     1945.08     49.99 o 
  15   3   1     7767.06     8275.05    130.80 o 
  17   3   1     2838.62     3163.30     71.03 o 
  19   3   1    13245.00    14436.48    232.74 o 
  21   3   1     5848.96     5999.98    131.06 o 
  23   3   1     5515.37     5539.37    129.97 o 
  25   3   1     2507.18     2464.69     90.44 o 
  27   3   1     3092.55     3029.80    104.90 o 
  29   3   1     5052.51     5312.79    145.38 o 
  31   3   1     1883.30     2053.52    108.91 o 
  33   3   1     1522.87     1572.33    106.13 o 
   1   5   1    78143.45    77487.41    871.64 o 
   3   5   1    86553.25    87129.91    927.58 o 
   5   5   1    31661.72    33327.73    400.67 o 
   7   5   1    17559.10    16188.17    198.50 o 
   9   5   1    21569.01    20540.32    251.56 o 
  11   5   1    16010.47    16444.09    212.72 o 
  13   5   1    23316.00    25603.66    314.53 o 
  15   5   1     4403.67     4215.83     81.46 o 
  17   5   1     4636.72     4863.73    102.64 o 
  19   5   1      264.45      257.42     33.90 o 
  21   5   1     3814.56     3746.01     97.75 o 
  23   5   1     1490.30     1644.15     71.81 o 
  25   5   1     2527.18     2726.08    110.35 o 
  27   5   1      467.39      469.35     56.95 o 
  29   5   1       96.68       55.64     47.96 o 
  31   5   1      152.85      135.47     55.01 o 
   1   7   1     6591.42     6603.25     99.10 o 
   3   7   1    27052.97    27475.60    324.70 o 
   5   7   1    13127.90    12389.38    174.06 o 
   7   7   1    40387.35    39802.68    449.33 o 
   9   7   1    17206.17    17126.79    236.51 o 
  11   7   1     9447.88     9309.91    146.65 o 
  13   7   1     9334.86     9554.07    159.72 o 
  15   7   1     3878.87     3680.58     86.68 o 
  17   7   1     9102.22     9090.07    167.22 o 
  19   7   1     3577.62     4007.53    106.14 o 
  21   7   1     1837.31     2015.18     83.26 o 
  23   7   1     1091.81     1113.91     64.92 o 
  25   7   1      976.26      856.73     65.38 o 
  27   7   1      741.02      596.61     66.79 o 
  29   7   1      308.41      224.31     75.02 o 
  31   7   1      240.36      311.46     72.45 o 
   1   9   1      471.83      415.34     28.95 o 
   3   9   1     1853.22     2094.15     61.91 o 
   5   9   1     2883.18     2977.66     77.09 o 
   7   9   1     5693.77     5599.42    105.70 o 
   9   9   1     4498.88     4368.92     97.97 o 
  11   9   1    12133.24    11903.68    196.39 o 
  13   9   1     8119.68     7963.89    162.06 o 
  15   9   1     3479.74     3476.28    103.30 o 
  17   9   1     2029.98     2106.15     83.46 o 
  19   9   1     2984.92     2995.17    101.69 o 
  21   9   1     2450.51     2194.74    102.17 o 
  23   9   1     2674.65     2642.39    114.89 o 
  25   9   1     2238.32     2385.22    105.34 o 
  27   9   1     1643.10     1734.78    121.60 o 
  29   9   1     1812.96     1929.76    110.44 o 
   1  11   1    16302.34    14928.63    259.79 o 
   3  11   1    25469.02    24763.75    367.61 o 
   5  11   1    21850.32    22759.82    333.70 o 
   7  11   1    12025.77    12775.07    217.28 o 
   9  11   1     5165.92     4923.03    123.03 o 
  11  11   1     3284.00     3412.00    110.36 o 
  13  11   1     4685.82     4405.02    129.76 o 
  15  11   1     1630.76     1721.10     82.36 o 
  17  11   1     1732.95     1645.03     81.29 o 
  19  11   1     1132.11      967.64     69.47 o 
  21  11   1     1086.14     1190.61     85.32 o 
  23  11   1      377.90      515.07     69.29 o 
  25  11   1      175.14      126.70     58.20 o 
  27  11   1       26.37      -36.24     64.67 o 
   1  13   1     5741.33     6083.50    159.83 o 
   3  13   1     4337.18     3988.13    129.72 o 
   5  13   1     4994.69     4588.66    147.37 o 
   7  13   1     3789.83     3629.25    134.08 o 
   9  13   1     5583.24     5338.59    175.62 o 
  11  13   1     2882.40     2900.78    135.41 o 
  13  13   1     6111.68     6574.29    213.61 o 
  15  13   1     1852.58     2056.88    112.19 o 
  17  13   1     2459.58     2663.45    115.67 o 
  19  13   1      193.35      143.40     57.17 o 
  21  13   1      541.87      593.81     79.91 o 
  23  13   1      230.52      217.87     77.93 o 
   1  15   1       47.29       -5.99     50.46 o 
   3  15   1        4.50       -0.43     52.18 o 
   5  15   1      183.54      199.04     64.02 o 
   7  15   1      954.30      957.42     97.91 o 
   9  15   1      389.47      437.12     78.55 o 
  11  15   1     1662.54     1511.25    122.71 o 
  13  15   1      201.26      116.30     72.28 o 
  15  15   1     1189.94     1074.64    109.52 o 
  17  15   1      597.35      513.59     92.44 o 
  19  15   1     2175.59     2357.01    432.12 o 
   1  17   1     2622.90     2610.55    167.80 o 
   3  17   1     3063.30     3029.22    198.33 o 
   5  17   1     2675.40     2774.67    170.19 o 
   7  17   1     1682.08     1773.75    145.00 o 
   9  17   1     1115.93     1186.62    136.63 o 
  11  17   1     1120.95     1143.50    134.09 o 
   2   0   2   274243.69   217166.92   9001.00 o 
   6   0   2    11695.63    13689.14    637.98 o 
  10   0   2    31547.92    32667.46    590.35 o 
  14   0   2    11442.46    11326.38    191.35 o 
  18   0   2     4349.42     4779.42    132.78 o 
  22   0   2     1487.11     1841.37     94.75 o 
  26   0   2      630.84      653.63     75.52 o 
  30   0   2      170.12      124.98     64.03 o 
  34   0   2       39.55      123.65     89.72 o 
   0   2   2   142845.13   141421.06   2831.78 o 
   2   2   2     2970.21     3420.32     67.70 o 
   4   2   2    12702.74    13269.07    203.50 o 
   6   2   2    50045.46    52404.32    877.93 o 
   8   2   2    17387.85    18273.20    311.15 o 
  10   2   2    19466.33    22947.46    291.40 o 
  12   2   2     3868.17     4336.76     67.98 o 
  14   2   2     1231.34     1438.84     36.35 o 
  16   2   2    10074.77    10641.95    145.63 o 
  18   2   2     5308.87     5550.63    109.82 o 
  20   2   2     9067.69     8964.75    164.58 o 
  22   2   2      615.79      569.15     43.42 o 
  24   2   2     3792.89     3742.13    102.14 o 
  26   2   2      398.68      487.26     48.27 o 
  28   2   2     3833.16     4116.35    122.14 o 
  30   2   2       53.51       46.81     45.79 o 
  32   2   2     2578.83     2614.93    115.63 o 
   2   4   2    53203.22    55676.50    656.24 o 
   4   4   2     7090.67     7858.06    112.56 o 
   6   4   2     1830.93     1849.33     54.11 o 
   8   4   2    36136.15    38649.87    481.62 o 
  10   4   2     3296.65     2796.75     56.25 o 
  12   4   2     7845.40     7712.58    114.18 o 
  14   4   2    15517.37    14906.37    193.72 o 
  16   4   2    13425.45    11828.44    167.82 o 
  18   4   2     3943.18     4276.47    106.93 o 
  20   4   2     5207.52     5157.14    105.61 o 
  22   4   2     5338.13     5398.37    121.08 o 
  24   4   2      199.07      193.68     38.48 o 
  26   4   2     3510.46     3472.46    153.24 o 
  28   4   2      199.64      138.34     46.62 o 
  30   4   2      801.64      877.09     78.97 o 
  32   4   2      193.72       67.13     55.92 o 
   0   6   2    87182.81    84012.38   1279.51 o 
   2   6   2      538.54      435.95     30.17 o 
   4   6   2    48051.09    47039.30    522.64 o 
   6   6   2     2002.37     2303.59     53.02 o 
   8   6   2    80734.91    79838.85    885.99 o 
  10   6   2     2900.61     2855.46     59.64 o 
  12   6   2    10626.65    10436.43    151.72 o 
  14   6   2      668.05      445.51     34.58 o 
  16   6   2     2106.79     1506.73     63.14 o 
  18   6   2      559.26      455.36     38.29 o 
  20   6   2     1179.07     1009.00     55.69 o 
  22   6   2      433.02      455.85     54.24 o 
  24   6   2      675.80      722.53     55.42 o 
  26   6   2       51.61        8.52     38.83 o 
  28   6   2      288.69      244.14     52.19 o 
  30   6   2       54.99       75.82     52.80 o 
  32   6   2       55.30       -4.21     61.59 o 
   2   8   2    11835.83    12258.20    159.78 o 
   4   8   2     2348.21     2352.29     56.52 o 
   6   8   2     1966.41     1794.60     51.38 o 
   8   8   2     7903.80     8112.07    124.80 o 
  10   8   2      260.68      408.84     31.70 o 
  12   8   2     6770.20     6617.79    125.12 o 
  14   8   2     4387.68     4529.30    108.63 o 
  16   8   2     4056.80     4347.71    104.27 o 
  18   8   2     4217.26     4281.98    106.79 o 
  20   8   2     1730.31     1710.97     75.75 o 
  22   8   2     4064.39     4261.09    125.30 o 
  24   8   2      364.93      342.91     57.39 o 
  26   8   2     4476.42     4708.83    154.54 o 
  28   8   2       64.60       35.21     54.39 o 
  30   8   2     1227.62     1162.27    101.72 o 
   0  10   2     2246.25     2034.65     87.48 o 
   2  10   2     1686.06     1449.51     58.21 o 
   4  10   2     4495.77     4967.95    104.92 o 
   6  10   2     1672.56     1789.91     66.87 o 
   8  10   2     4543.72     4637.75    106.33 o 
  10  10   2     2160.88     1853.08     70.58 o 
  12  10   2     6467.69     6312.72    133.90 o 
  14  10   2     3028.01     3263.65    102.57 o 
  16  10   2     2809.51     2947.38    101.09 o 
  18  10   2     2563.22     2678.19     99.51 o 
  20  10   2     2561.12     2639.55    107.67 o 
  22  10   2     1072.37     1032.86     82.04 o 
  24  10   2     1276.11     1200.16     90.81 o 
  26  10   2      425.08      352.35     64.81 o 
  28  10   2     1222.53     1039.43     97.01 o 
   2  12   2    16355.39    16181.39    300.20 o 
   4  12   2      772.00      557.56     56.94 o 
   6  12   2    10162.93    10048.86    201.19 o 
   8  12   2      470.12      493.42     52.59 o 
  10  12   2     7171.45     7226.39    161.92 o 
  12  12   2      547.00      514.11     60.27 o 
  14  12   2     3008.47     3267.79    119.06 o 
  16  12   2      710.74      573.93     59.74 o 
  18  12   2     2129.28     2069.95     96.36 o 
  20  12   2      132.67       93.91     58.99 o 
  22  12   2      524.67      664.72     75.50 o 
  24  12   2      182.68      241.70     66.44 o 
   0  14   2       90.55       71.23     69.33 o 
   2  14   2       26.41       11.66     46.28 o 
   4  14   2       34.72       55.64     52.84 o 
   6  14   2      307.92      313.33     62.72 o 
   8  14   2      667.10      651.14     81.07 o 
  10  14   2      650.00      659.34     87.34 o 
  12  14   2     1686.80     1650.42    121.31 o 
  14  14   2      417.65      457.28     84.43 o 
  16  14   2     2109.19     2420.43    136.79 o 
  18  14   2      481.72      508.65     86.82 o 
  20  14   2     1156.18     1008.49    122.34 o 
   2  16   2     3435.55     3811.29    164.82 o 
   4  16   2      900.45      703.38     94.77 o 
   6  16   2     2858.69     2900.36    182.85 o 
   8  16   2     2022.31     2393.17    160.84 o 
  10  16   2      725.92      583.77    103.96 o 
  12  16   2     1166.02      967.09    116.57 o 
  14  16   2      470.65      359.10     92.95 o 
   1   1   3     5840.70     6152.84    108.78 o 
   3   1   3     6782.65     6777.98    126.86 o 
   5   1   3    21801.55    22490.52    406.52 o 
   7   1   3    33910.82    36097.93    623.93 o 
   9   1   3    13944.48    13846.63    198.17 o 
  11   1   3    13291.69    14733.26    212.52 o 
  13   1   3    19265.87    18935.40    222.45 o 
  15   1   3    13327.77    13244.16    164.19 o 
  17   1   3    10550.49    10989.28    165.48 o 
  19   1   3     4872.61     4904.20    102.58 o 
  21   1   3     4146.27     4056.98    108.17 o 
  23   1   3     2427.51     2500.01     75.95 o 
  25   1   3      871.84      878.59     54.65 o 
  27   1   3      493.00      488.48     49.00 o 
  29   1   3      154.98      164.07     46.50 o 
  31   1   3      213.05      196.99     53.10 o 
  33   1   3      105.88      101.46     58.86 o 
   1   3   3     9671.37    10437.05    148.60 o 
   3   3   3      261.99      426.38     21.42 o 
   5   3   3     2375.48     1772.44     37.36 o 
   7   3   3     1114.42     1030.53     33.27 o 
   9   3   3     2749.97     2208.14     51.66 o 
  11   3   3    13770.53    12353.06    151.74 o 
  13   3   3     3667.26     4169.02     68.43 o 
  15   3   3     4023.43     3868.51     66.17 o 
  17   3   3     6845.54     7171.27    127.28 o 
  19   3   3     8860.11     9185.10    152.91 o 
  21   3   3     9160.89     9246.90    180.57 o 
  23   3   3     4934.05     5031.95    117.95 o 
  25   3   3     4220.31     4396.48    114.36 o 
  27   3   3     4026.76     4546.22    131.73 o 
  29   3   3     3114.69     3227.08    126.63 o 
  31   3   3     1704.86     1711.57     96.59 o 
  33   3   3      724.76      820.95     79.21 o 
   1   5   3    32334.62    35676.56    387.75 o 
   3   5   3    47859.65    48953.42    571.54 o 
   5   5   3    50142.11    51944.80    585.79 o 
   7   5   3     9745.83     9189.56    140.29 o 
   9   5   3    11261.41    11684.20    157.60 o 
  11   5   3    20302.19    20476.01    266.57 o 
  13   5   3    10799.81    11718.62    168.24 o 
  15   5   3     2984.40     3340.59     72.23 o 
  17   5   3     2526.58     2279.87     64.26 o 
  19   5   3     1204.08     1351.33     64.69 o 
  21   5   3      850.03      851.24     47.66 o 
  23   5   3     1029.90     1197.43     55.80 o 
  25   5   3      677.62      551.95     51.41 o 
  27   5   3       10.38      -20.57     41.65 o 
  29   5   3       42.19       -6.40     46.15 o 
  31   5   3      178.74      146.44     62.57 o 
   1   7   3    19986.66    20601.36    244.53 o 
   3   7   3    12575.17    12537.34    167.23 o 
   5   7   3    40188.47    40641.16    440.64 o 
   7   7   3     8037.73     8005.50    125.89 o 
   9   7   3    23283.65    24935.31    314.06 o 
  11   7   3     9878.51    10642.81    165.10 o 
  13   7   3     5880.04     5376.96    101.47 o 
  15   7   3     7134.17     7720.24    144.25 o 
  17   7   3     5292.59     5331.29    114.57 o 
  19   7   3     2360.96     2133.78     74.92 o 
  21   7   3     2139.66     2470.96     83.27 o 
  23   7   3      741.55      814.00     62.22 o 
  25   7   3     1042.52      987.07     75.68 o 
  27   7   3       34.03       11.11     47.82 o 
  29   7   3      128.77      134.38     56.43 o 
  31   7   3      105.67        8.93     63.52 o 
   1   9   3     2636.24     2713.73     66.23 o 
   3   9   3     1465.72     1414.41     47.09 o 
   5   9   3     1812.76     1682.57     57.16 o 
   7   9   3      389.51      359.54     33.15 o 
   9   9   3     1547.21     1738.14     57.86 o 
  11   9   3     2764.81     2736.89     77.79 o 
  13   9   3     1036.17      733.14     48.55 o 
  15   9   3     5754.42     6314.08    139.53 o 
  17   9   3     2024.36     2168.56     79.06 o 
  19   9   3     3399.16     3211.93    102.41 o 
  21   9   3     3660.77     3798.71    122.79 o 
  23   9   3     3122.78     3066.27    120.16 o 
  25   9   3     1842.65     2029.06    105.77 o 
  27   9   3     1268.89     1398.03     95.53 o 
  29   9   3     1480.38     1576.52    115.74 o 
   1  11   3     7586.05     7097.72    149.63 o 
   3  11   3     8506.51     8656.70    163.88 o 
   5  11   3     8910.26     9047.84    167.82 o 
   7  11   3     5633.42     5583.87    125.38 o 
   9  11   3     3546.07     3959.14    110.75 o 
  11  11   3     3996.21     3885.32    108.48 o 
  13  11   3     2026.06     2064.32     88.15 o 
  15  11   3     3662.33     3558.78    113.65 o 
  17  11   3     1186.81     1208.12     76.16 o 
  19  11   3      679.74      718.47     67.86 o 
  21  11   3      746.26      891.80     76.61 o 
  23  11   3      279.58      138.99     59.11 o 
  25  11   3       77.29       47.53     60.06 o 
   1  13   3     1608.81     1788.61     94.44 o 
   3  13   3     3218.87     3492.31    128.61 o 
   5  13   3      798.14      791.13     67.29 o 
   7  13   3     2639.61     2454.92    105.17 o 
   9  13   3     1557.06     1578.51     89.88 o 
  11  13   3     3947.48     4247.28    138.75 o 
  13  13   3     2905.07     2806.96    118.49 o 
  15  13   3     3940.56     3932.03    138.04 o 
  17  13   3     1146.04     1105.10     83.53 o 
  19  13   3      814.15      841.67     81.33 o 
  21  13   3      741.37      767.35     83.38 o 
  23  13   3      355.10      357.68     75.45 o 
   1  15   3      186.65      125.74     55.92 o 
   3  15   3      209.69      138.75     54.75 o 
   5  15   3      112.98       72.15     58.75 o 
   7  15   3      376.83      493.17     78.86 o 
   9  15   3      410.90      423.48     87.90 o 
  11  15   3      848.97     1000.22    107.43 o 
  13  15   3     1183.38     1393.11    121.07 o 
  15  15   3      877.57      965.44    112.06 o 
  17  15   3      880.39      786.09    102.76 o 
   1  17   3     2421.88     2793.40    173.73 o 
   3  17   3     3397.45     3269.74    168.73 o 
   5  17   3     3112.52     2925.34    175.01 o 
   7  17   3     2090.88     2228.86    168.09 o 
   9  17   3     2129.51     2177.36    166.73 o 
   0   0   4   127308.84   129136.95   3695.82 o 
   4   0   4   103168.98    99035.69   2343.53 o 
   8   0   4   128266.14   130009.44   2589.19 o 
  12   0   4    31961.66    33330.57    703.96 o 
  16   0   4     5735.71     5384.43    122.83 o 
  20   0   4     4307.40     4368.64    134.83 o 
  24   0   4      392.49      578.09     93.10 o 
  28   0   4      288.11      171.26     63.45 o 
  32   0   4       25.33       -9.13     70.25 o 
   2   2   4     9505.55    10412.37    168.32 o 
   4   2   4     4988.43     4705.13     90.27 o 
   6   2   4    10883.36    12147.20    188.02 o 
   8   2   4    23945.77    22300.71    297.65 o 
  10   2   4     8463.01     8208.05    131.44 o 
  12   2   4     5138.12     5281.85     87.62 o 
  14   2   4    21093.93    21778.59    297.96 o 
  16   2   4     7768.61     7841.95    112.08 o 
  18   2   4    11243.06    11455.93    190.93 o 
  20   2   4     2919.42     3274.23     80.53 o 
  22   2   4     8803.15     8685.67    180.85 o 
  24   2   4      412.76      372.76     48.55 o 
  26   2   4     5603.58     6060.92    166.60 o 
  28   2   4       96.83       80.74     41.70 o 
  30   2   4     2393.10     2464.40    104.28 o 
  32   2   4      187.48      146.32     58.04 o 
   0   4   4     2310.94     2610.42     64.76 o 
   2   4   4     1769.01     1969.69     40.24 o 
   4   4   4    13275.43    14070.08    182.79 o 
   6   4   4    10222.22    10818.13    139.68 o 
   8   4   4    17070.51    19792.44    249.05 o 
  10   4   4    13029.54    13780.55    181.97 o 
  12   4   4    13558.80    13651.76    171.77 o 
  14   4   4    10038.38    10138.94    144.12 o 
  16   4   4    11197.67    10345.42    159.94 o 
  18   4   4     7593.46     7593.25    132.34 o 
  20   4   4     9286.54     9159.64    181.42 o 
  22   4   4     1280.23     1223.33     68.10 o 
  24   4   4     5552.61     5621.93    159.16 o 
  26   4   4      201.36      229.55     43.45 o 
  28   4   4     2716.18     2840.71    107.19 o 
  30   4   4       18.21       29.59     48.44 o 
  32   4   4      488.39      562.89     69.94 o 
   2   6   4    67450.47    67614.89    727.40 o 
   4   6   4     3316.87     3905.01     64.50 o 
   6   6   4    36828.27    34278.38    394.17 o 
   8   6   4      353.57      384.52     23.74 o 
  10   6   4    38490.55    37735.45    462.07 o 
  12   6   4      415.94      445.81     29.16 o 
  14   6   4    10473.08    10621.33    176.52 o 
  16   6   4     2284.45     2083.04     64.63 o 
  18   6   4     3897.02     4343.61    122.90 o 
  20   6   4      411.11      344.26     43.59 o 
  22   6   4      616.33      497.28     54.07 o 
  24   6   4       73.64       31.50     35.62 o 
  26   6   4      302.49      295.20     50.49 o 
  28   6   4        2.10       -9.53     44.45 o 
  30   6   4      113.49       99.54     62.52 o 
   0   8   4     7913.08     6762.16    150.29 o 
   2   8   4     1255.98     1500.48     45.95 o 
   4   8   4     5047.52     4893.81     86.04 o 
   6   8   4     4288.88     3909.10     73.78 o 
   8   8   4      789.66      791.98     39.64 o 
  10   8   4     6717.01     6098.38    110.13 o 
  12   8   4     1323.81     1398.47     55.57 o 
  14   8   4     5573.51     5464.11    114.80 o 
  16   8   4     5486.73     5240.38    114.60 o 
  18   8   4     4156.33     4096.33    107.44 o 
  20   8   4     6344.93     6507.19    147.02 o 
  22   8   4      565.56      643.50     54.26 o 
  24   8   4     6877.40     7545.41    188.99 o 
  26   8   4       13.53       40.96     49.35 o 
  28   8   4     2083.76     2375.44    124.16 o 
  30   8   4       92.28       63.80     64.34 o 
   2  10   4     3739.60     4125.05     88.42 o 
   4  10   4      870.27      735.61     45.95 o 
   6  10   4     5718.60     5725.26    120.18 o 
   8  10   4     2494.10     2453.45     74.11 o 
  10  10   4     4488.31     4612.31    105.97 o 
  12  10   4     2236.07     2176.71     82.34 o 
  14  10   4     5661.27     5476.46    135.38 o 
  16  10   4     4953.70     5152.12    139.07 o 
  18  10   4     3694.32     3679.26    118.84 o 
  20  10   4     2697.24     2843.52    109.61 o 
  22  10   4     1142.87     1154.30     80.69 o 
  24  10   4      327.20      316.54     68.01 o 
  26  10   4      961.73      948.02     91.04 o 
  28  10   4      102.40      137.00    134.45 o 
   0  12   4    16466.50    16658.35    451.06 o 
   2  12   4      749.53      806.57     67.01 o 
   4  12   4    12235.10    12148.94    214.43 o 
   6  12   4       14.40       27.63     34.40 o 
   8  12   4    12259.22    11811.12    212.94 o 
  10  12   4      413.20      342.43     50.65 o 
  12  12   4     7065.65     7241.16    165.30 o 
  14  12   4     1273.67     1275.31     80.12 o 
  16  12   4     1297.42     1272.40     81.83 o 
  18  12   4      973.68     1032.29     77.23 o 
  20  12   4      498.60      475.43     64.56 o 
  22  12   4      231.39      294.75     61.81 o 
  24  12   4        5.03      -15.25     55.52 o 
   2  14   4      720.22      736.02     75.02 o 
   4  14   4      217.15      119.01     51.99 o 
   6  14   4      474.30      455.53     88.97 o 
   8  14   4      772.14      716.15     86.60 o 
  10  14   4      156.32       92.79     64.28 o 
  12  14   4      433.76      511.45     80.16 o 
  14  14   4     1389.20     1519.56    110.32 o 
  16  14   4      673.70      843.06     83.50 o 
  18  14   4     1831.24     1851.09    156.22 o 
  20  14   4      197.18      194.29     68.28 o 
   0  16   4     1974.44     2504.22    179.17 o 
   2  16   4       78.25      121.60     63.84 o 
   4  16   4     1937.75     2139.80    134.44 o 
   6  16   4      771.75      647.79     94.69 o 
   8  16   4     1615.80     1526.26    140.52 o 
  10  16   4     1460.91     1673.78    144.92 o 
  12  16   4      890.26      734.68    112.30 o 
  14  16   4     1346.60     1480.75    217.30 o 
   1   1   5     2278.23     2653.88     47.64 o 
   3   1   5    49264.52    54397.71    830.81 o 
   5   1   5    35949.71    38675.45    535.93 o 
   7   1   5    21171.92    21849.69    305.56 o 
   9   1   5    22234.30    22084.41    343.86 o 
  11   1   5    18841.10    16399.72    274.82 o 
  13   1   5    21113.85    20652.46    260.21 o 
  15   1   5    16182.26    16492.20    234.06 o 
  17   1   5    13682.34    13588.26    177.34 o 
  19   1   5     3048.01     3121.51     75.07 o 
  21   1   5     2301.87     2276.90     83.36 o 
  23   1   5       28.36       31.17     40.04 o 
  25   1   5      847.23      866.69     67.60 o 
  27   1   5      517.48      466.26     59.64 o 
  29   1   5       14.60      -22.26     41.10 o 
  31   1   5      187.18      232.75     60.15 o 
  33   1   5       10.35      -50.52     50.52 o 
   1   3   5    13486.19    11067.56    134.69 o 
   3   3   5     3290.35     4047.13     52.90 o 
   5   3   5      628.47      883.08     31.71 o 
   7   3   5     7836.73     8696.30    128.72 o 
   9   3   5     3122.39     3264.14     68.63 o 
  11   3   5     3458.63     3469.06     66.89 o 
  13   3   5     5325.21     5057.19     92.90 o 
  15   3   5     4545.50     4451.14     93.50 o 
  17   3   5     4429.42     3922.42     82.75 o 
  19   3   5     5104.37     4923.46    101.74 o 
  21   3   5    10642.47    10391.13    189.92 o 
  23   3   5     5155.81     5278.24    143.80 o 
  25   3   5     4846.00     5250.55    150.62 o 
  27   3   5     3094.19     3105.54    119.02 o 
  29   3   5     1140.92     1109.75     83.90 o 
  31   3   5     1745.36     1872.90    101.10 o 
  33   3   5      348.36      236.07     86.86 o 
   1   5   5    12678.46    12482.35    149.87 o 
   3   5   5    10544.71    12004.79    144.79 o 
   5   5   5    13057.08    11958.94    158.01 o 
   7   5   5    31209.50    29604.42    334.51 o 
   9   5   5    12427.71    11934.83    155.42 o 
  11   5   5     7908.18     7719.52    110.80 o 
  13   5   5     4353.32     4096.50     77.24 o 
  15   5   5    13165.38    12388.07    179.84 o 
  17   5   5     1007.20     1028.18     44.85 o 
  19   5   5     4098.56     4035.06     97.07 o 
  21   5   5      449.34      472.99     48.81 o 
  23   5   5     2733.88     2620.70     98.08 o 
  25   5   5       57.42       33.73     37.70 o 
  27   5   5      435.58      456.79     63.89 o 
  29   5   5      233.21      199.03     60.20 o 
  31   5   5      150.10      131.89     53.88 o 
   1   7   5     9628.29     8617.46    122.18 o 
   3   7   5     6772.04     6632.19     98.43 o 
   5   7   5     7206.06     6548.12    105.90 o 
   7   7   5    11325.20    11755.67    148.04 o 
   9   7   5     3704.95     3498.37     76.84 o 
  11   7   5    10753.71    10422.71    156.39 o 
  13   7   5     6824.38     7565.90    135.31 o 
  15   7   5     8018.02     7123.60    144.51 o 
  17   7   5      626.29      598.64     46.95 o 
  19   7   5     3713.14     4004.41    111.63 o 
  21   7   5     1384.70     1165.35     77.28 o 
  23   7   5     1849.95     1879.32     93.36 o 
  25   7   5      823.99      778.65     75.07 o 
  27   7   5      233.31      188.18     58.79 o 
  29   7   5       81.56      112.44     53.81 o 
   1   9   5     1196.49     1341.40     47.18 o 
   3   9   5     3098.15     3272.90     72.83 o 
   5   9   5      176.17      160.54     24.10 o 
   7   9   5     1098.22     1100.96     47.39 o 
   9   9   5      140.00      227.37     29.47 o 
  11   9   5     3253.77     3172.49     81.44 o 
  13   9   5      668.32      784.41     49.77 o 
  15   9   5     1300.44     1214.66     58.87 o 
  17   9   5     2244.05     2168.98     81.19 o 
  19   9   5     5017.01     5479.24    144.79 o 
  21   9   5     3425.88     3329.69    112.58 o 
  23   9   5     1354.66     1402.44     81.87 o 
  25   9   5     1559.47     1500.27    123.32 o 
  27   9   5     1354.69     1511.07    104.33 o 
   1  11   5     8477.85     9106.44    169.47 o 
   3  11   5     7871.44     7514.63    150.73 o 
   5  11   5    10296.05    10180.44    183.62 o 
   7  11   5     3782.75     3532.57    106.07 o 
   9  11   5     5036.25     4842.27    117.41 o 
  11  11   5     3694.14     3654.11    108.13 o 
  13  11   5     6045.94     6169.89    143.02 o 
  15  11   5     1234.00     1174.46     75.61 o 
  17  11   5     1846.23     1687.87     89.17 o 
  19  11   5       93.05       88.62     46.90 o 
  21  11   5      630.03      548.73     66.50 o 
  23  11   5        9.80      106.59     57.65 o 
  25  11   5       53.26       72.37     62.00 o 
   1  13   5     2822.17     2605.31    145.84 o 
   3  13   5     1102.37     1116.49     81.44 o 
   5  13   5     3259.30     3133.02    115.16 o 
   7  13   5     1698.17     1902.18     99.68 o 
   9  13   5     2984.39     3097.60    111.92 o 
  11  13   5     2334.51     2289.56    102.19 o 
  13  13   5     3794.44     4038.65    137.36 o 
  15  13   5     1439.53     1480.69     90.34 o 
  17  13   5     2364.52     2462.71    110.08 o 
  19  13   5      779.36      894.50     78.52 o 
  21  13   5      460.52      398.68     68.20 o 
   1  15   5      198.00      121.97     57.04 o 
   3  15   5      525.14      429.70     69.48 o 
   5  15   5       26.52       22.38     58.79 o 
   7  15   5      519.93      584.03     89.19 o 
   9  15   5      494.98      477.98     83.97 o 
  11  15   5      117.06      137.31     74.15 o 
  13  15   5      717.01      647.02    106.28 o 
  15  15   5      369.35      275.24     92.00 o 
  17  15   5     1514.51     1664.55    122.89 o 
   1  17   5     1253.05     1015.65    107.92 o 
   3  17   5     1318.27     1274.15    124.22 o 
   5  17   5     1775.70     1648.09    135.47 o 
   7  17   5     2076.62     2138.04    166.42 o 
   9  17   5      804.04      637.63    117.88 o 
   2   0   6    81956.38    80030.96   1283.15 o 
   6   0   6    78123.52    75231.38   1553.16 o 
  10   0   6    24496.78    22756.67    489.20 o 
  14   0   6     7655.70     7054.29    160.64 o 
  18   0   6     6775.12     6572.49    174.44 o 
  22   0   6     1113.74      900.54     91.99 o 
  26   0   6     4000.97     3571.06    218.29 o 
  30   0   6      450.46      256.59    106.90 o 
   0   2   6    10617.20     9567.83    165.25 o 
   2   2   6     3636.17     4429.85     62.93 o 
   4   2   6    15203.41    15032.13    193.42 o 
   6   2   6     6502.17     5800.93     93.53 o 
   8   2   6     8475.53     8691.79    115.73 o 
  10   2   6     6742.55     5835.78     94.59 o 
  12   2   6    16953.60    15303.43    210.15 o 
  14   2   6    13072.83    13230.04    187.24 o 
  16   2   6     8595.53     8510.23    150.72 o 
  18   2   6     4039.18     4266.70     92.96 o 
  20   2   6     5050.78     4856.07    106.72 o 
  22   2   6      735.53      774.67     72.95 o 
  24   2   6     5678.99     5578.46    159.12 o 
  26   2   6      214.50      168.96     48.16 o 
  28   2   6     2249.73     2075.46    107.55 o 
  30   2   6       33.50       -5.99     49.98 o 
  32   2   6     1010.77      891.77     90.14 o 
   2   4   6     8151.47     8249.24     95.89 o 
   4   4   6     2173.75     1901.05     38.81 o 
   6   4   6    15019.57    13758.04    180.78 o 
   8   4   6     6223.21     5330.68     92.85 o 
  10   4   6     5910.73     6327.85     99.77 o 
  12   4   6     6464.53     5828.19    107.15 o 
  14   4   6     7439.68     7182.88    109.19 o 
  16   4   6     8540.56     8690.94    155.27 o 
  18   4   6    11958.00    11587.03    187.03 o 
  20   4   6     2407.18     2524.19     73.51 o 
  22   4   6     4828.48     4841.00    133.10 o 
  24   4   6     1203.74     1152.54     73.44 o 
  26   4   6     2531.69     2402.20    105.10 o 
  28   4   6      245.23      221.99     56.23 o 
  30   4   6     1022.13      889.85    101.24 o 
  32   4   6      135.72      159.49     69.02 o 
   0   6   6    34944.75    34635.55    480.82 o 
   2   6   6      834.62     1018.52     34.05 o 
   4   6   6    23892.54    21113.68    243.27 o 
   6   6   6     2929.00     2928.68     57.95 o 
   8   6   6    32833.45    32133.21    381.95 o 
  10   6   6      511.23      551.12     29.18 o 
  12   6   6    25153.91    24846.61    335.25 o 
  14   6   6     1245.19     1139.80     46.34 o 
  16   6   6     4220.50     4550.41     96.34 o 
  18   6   6       75.43       85.49     28.55 o 
  20   6   6     4843.32     4808.37    127.03 o 
  22   6   6       82.50       29.69     38.18 o 
  24   6   6     1219.17     1041.82     72.58 o 
  26   6   6      120.70      106.28     52.29 o 
  28   6   6      159.46      145.19     56.86 o 
  30   6   6       72.08       58.43     59.09 o 
   2   8   6     2826.68     2579.64     56.90 o 
   4   8   6      540.59      415.26     27.67 o 
   6   8   6     2734.48     3039.21     64.28 o 
   8   8   6     3008.86     2502.81     64.35 o 
  10   8   6     5060.80     5202.13    103.55 o 
  12   8   6     1199.48     1108.68     55.02 o 
  14   8   6     5320.21     4858.62    115.50 o 
  16   8   6     2953.21     2766.93     90.28 o 
  18   8   6     5020.90     5034.81    145.66 o 
  20   8   6     1352.77     1363.43    102.97 o 
  22   8   6     6872.32     7010.64    188.31 o 
  24   8   6       12.54       51.88     50.38 o 
  26   8   6     2558.35     2446.92    147.49 o 
  28   8   6       18.37       48.84     46.69 o 
   0  10   6     1954.83     2198.53     96.51 o 
   2  10   6      455.31      471.63     37.07 o 
   4  10   6     5835.82     5649.58    117.36 o 
   6  10   6     1197.98     1154.26     55.79 o 
   8  10   6     6116.00     6051.40    128.53 o 
  10  10   6     3742.55     3827.70    106.84 o 
  12  10   6     3485.43     3540.10    104.20 o 
  14  10   6     5891.77     6001.65    134.29 o 
  16  10   6     3493.80     3327.66     98.98 o 
  18  10   6     6511.23     6868.61    168.43 o 
  20  10   6     1415.98     1476.23    103.77 o 
  22  10   6      899.33      753.74     73.09 o 
  24  10   6      751.38      926.57     83.92 o 
  26  10   6       13.14        8.63     57.89 o 
   2  12   6    16730.89    16286.75    277.93 o 
   4  12   6        5.92      -29.65     33.26 o 
   6  12   6     8095.54     7918.76    169.87 o 
   8  12   6      306.25      301.14     46.38 o 
  10  12   6     7671.35     7750.55    171.14 o 
  12  12   6      338.15      382.20     51.35 o 
  14  12   6     1778.28     1791.80     86.47 o 
  16  12   6      773.00      833.93     70.25 o 
  18  12   6      503.36      493.71     61.58 o 
  20  12   6      389.69      400.28     68.62 o 
  22  12   6      552.50      480.66     75.93 o 
  24  12   6       67.88       52.15     64.83 o 
   0  14   6     1430.52     1738.53    165.29 o 
   2  14   6        6.68      -44.17     44.17 o 
   4  14   6      913.85      892.20     79.52 o 
   6  14   6      598.36      515.69     74.01 o 
   8  14   6     1023.46      974.99     87.61 o 
  10  14   6      765.89      698.76     73.47 o 
  12  14   6      940.42      951.14     98.95 o 
  14  14   6      312.84      464.60     75.58 o 
  16  14   6     1815.52     1790.83    108.31 o 
  18  14   6      291.61      357.52     72.81 o 
  20  14   6     1349.66     1482.55    249.65 o 
   2  16   6     1552.27     1679.92    117.59 o 
   4  16   6      126.37      103.67     73.03 o 
   6  16   6     1123.24     1167.08    117.81 o 
   8  16   6     1215.62     1270.06    118.03 o 
  10  16   6      890.03      840.41    116.94 o 
  12  16   6     1468.50     1501.35    141.53 o 
   1   1   7    39119.70    43257.20    483.73 o 
   3   1   7    23692.94    22846.76    271.12 o 
   5   1   7    49118.35    51687.50    670.13 o 
   7   1   7    20454.85    20786.66    304.94 o 
   9   1   7     6427.09     6157.38    114.90 o 
  11   1   7     9800.24     9984.10    182.58 o 
  13   1   7    10921.42    10206.00    184.04 o 
  15   1   7    24394.37    24419.47    379.27 o 
  17   1   7      815.02      915.17     45.10 o 
  19   1   7     6670.85     6816.92    162.69 o 
  21   1   7       28.33        7.31     24.80 o 
  23   1   7     3478.46     3754.05    107.58 o 
  25   1   7      215.68       86.26     51.78 o 
  27   1   7      419.97      422.93     74.06 o 
  29   1   7      514.64      431.36     76.46 o 
  31   1   7        5.63       12.89     52.15 o 
   1   3   7     7423.99     7921.07     95.85 o 
   3   3   7     9311.57     8238.26     94.21 o 
   5   3   7      459.87      606.46     23.78 o 
   7   3   7     2673.51     2287.76     50.67 o 
   9   3   7     8913.86     8807.91    135.96 o 
  11   3   7    13710.71    14797.06    205.64 o 
  13   3   7     5092.27     5894.48    101.24 o 
  15   3   7     4409.95     4023.93     93.83 o 
  17   3   7     3205.97     3127.47     90.86 o 
  19   3   7     7063.47     6623.44    171.96 o 
  21   3   7     4386.78     4265.73    105.22 o 
  23   3   7     4420.60     4741.41    113.09 o 
  25   3   7     3923.52     4174.55    147.40 o 
  27   3   7     2013.07     2098.16    105.65 o 
  29   3   7     1820.01     1884.64    107.86 o 
  31   3   7      571.91      478.70     75.13 o 
   1   5   7     9099.43     8951.07    108.50 o 
   3   5   7    31307.35    28626.04    296.50 o 
   5   5   7    30472.64    32149.64    356.90 o 
   7   5   7    17044.70    17669.61    209.80 o 
   9   5   7    14807.04    13860.72    167.21 o 
  11   5   7     6277.77     5500.11    103.07 o 
  13   5   7    12801.81    12308.86    204.82 o 
  15   5   7      852.95      807.96     41.11 o 
  17   5   7    10390.57    10732.06    173.63 o 
  19   5   7      413.85      453.80     36.36 o 
  21   5   7     4400.20     4447.71    119.32 o 
  23   5   7       48.83       69.00     39.82 o 
  25   5   7     1735.78     1674.88     89.95 o 
  27   5   7      688.51      756.51    104.94 o 
  29   5   7      317.67      304.38     66.48 o 
  31   5   7       44.18       59.53     64.91 o 
   1   7   7    10767.40    11368.14    139.91 o 
   3   7   7    12823.46    12618.70    169.40 o 
   5   7   7    11276.83    12132.54    153.11 o 
   7   7   7     3223.42     3234.92     66.98 o 
   9   7   7    15115.10    14832.96    203.37 o 
  11   7   7     7322.85     7216.14    129.12 o 
  13   7   7    13201.48    12879.58    192.59 o 
  15   7   7      771.45      864.83     53.11 o 
  17   7   7     5968.45     5860.99    133.34 o 
  19   7   7       16.86      -26.11     32.48 o 
  21   7   7     3036.66     3177.72    112.60 o 
  23   7   7     1114.78     1006.38     75.56 o 
  25   7   7     1274.32     1171.91    104.72 o 
  27   7   7      343.21      275.68     62.73 o 
  29   7   7      279.50      356.07     70.66 o 
   1   9   7     3762.29     3757.32     82.89 o 
   3   9   7      607.05      566.47     35.06 o 
   5   9   7     1895.77     2005.42     56.24 o 
   7   9   7     1904.48     1845.22     61.24 o 
   9   9   7     6888.00     6774.96    127.26 o 
  11   9   7      726.37      731.94     44.45 o 
  13   9   7     4311.97     3631.28     91.85 o 
  15   9   7     1390.57     1478.40     62.09 o 
  17   9   7     4038.68     4179.25    127.90 o 
  19   9   7     2587.57     2510.83    111.13 o 
  21   9   7     2173.79     2339.20    110.60 o 
  23   9   7     1871.28     2032.35    109.67 o 
  25   9   7      923.77      846.94     88.83 o 
  27   9   7      994.72      876.48     93.22 o 
   1  11   7    11975.89    12522.27    203.37 o 
   3  11   7     8614.87     9389.70    181.26 o 
   5  11   7     5704.17     5186.61    126.76 o 
   7  11   7     8377.31     8362.14    162.62 o 
   9  11   7     2936.28     2753.94     93.27 o 
  11  11   7     5498.98     5863.44    132.25 o 
  13  11   7     1563.82     1542.04     78.58 o 
  15  11   7     4512.17     4430.66    127.01 o 
  17  11   7      120.89       96.58     46.79 o 
  19  11   7     2072.92     2033.87    103.24 o 
  21  11   7       68.90       12.05     59.82 o 
  23  11   7      997.20     1012.02     98.02 o 
  25  11   7      297.43      289.06     73.21 o 
   1  13   7     1926.73     1809.03     98.79 o 
   3  13   7     3304.50     3296.95    118.17 o 
   5  13   7     2919.92     3088.61    111.12 o 
   7  13   7     3815.54     4065.46    126.20 o 
   9  13   7     1178.41     1096.45     80.23 o 
  11  13   7     4262.73     4309.91    140.85 o 
  13  13   7      528.89      366.16     58.86 o 
  15  13   7     3445.85     3609.51    129.81 o 
  17  13   7      117.67      162.30     54.70 o 
  19  13   7     2306.63     2666.55    126.66 o 
  21  13   7      372.49      351.46     72.26 o 
   1  15   7      390.41      288.68     64.79 o 
   3  15   7      631.08      443.23     75.66 o 
   5  15   7      386.81      306.46     71.21 o 
   7  15   7      943.46      931.63    100.45 o 
   9  15   7      421.37      279.12     77.91 o 
  11  15   7     1436.32     1254.79    103.82 o 
  13  15   7      248.70      504.51     88.87 o 
  15  15   7     1250.33     1267.64    118.15 o 
   1  17   7     1729.29     1492.64    125.68 o 
   3  17   7     1568.77     1453.52    132.07 o 
   5  17   7     2047.97     2327.47    155.84 o 
   0   0   8   168632.94   162965.81   2838.03 o 
   4   0   8   211974.05   219354.78   3221.90 o 
   8   0   8    39611.84    40440.46    877.59 o 
  12   0   8     5223.88     5559.00    174.64 o 
  16   0   8     7240.68     7437.91    270.01 o 
  20   0   8     8869.85     8475.20    221.62 o 
  24   0   8     1887.43     1938.37    128.00 o 
  28   0   8      479.70      404.56    104.17 o 
  32   0   8      249.84      231.04    107.88 o 
   2   2   8    17683.90    17056.54    184.87 o 
   4   2   8     3327.80     3518.75     59.86 o 
   6   2   8    14839.18    14304.86    174.17 o 
   8   2   8    12555.67    12121.91    157.08 o 
  10   2   8    32201.43    33623.50    408.45 o 
  12   2   8     8296.62     7759.28    123.39 o 
  14   2   8    23066.09    22679.09    321.97 o 
  16   2   8     6657.29     7083.92    135.96 o 
  18   2   8     2509.30     2523.00     85.39 o 
  20   2   8      659.32      602.91     56.70 o 
  22   2   8     2800.74     3000.30     92.79 o 
  24   2   8     1097.10     1095.03     83.45 o 
  26   2   8     4841.94     4812.36    182.25 o 
  28   2   8       83.93      100.17     61.43 o 
  30   2   8     1668.55     1553.43    101.40 o 
  32   2   8       62.47        1.87     56.66 o 
   0   4   8    17158.25    18264.71    266.83 o 
   2   4   8      594.65      607.98     23.02 o 
   4   4   8    21229.00    23071.99    235.07 o 
   6   4   8     6376.23     6528.31     93.62 o 
   8   4   8    18231.65    16875.60    216.68 o 
  10   4   8     4028.93     3592.55     77.18 o 
  12   4   8     3525.39     3608.63     77.44 o 
  14   4   8     7677.78     7792.81    164.97 o 
  16   4   8    13170.70    13499.33    253.26 o 
  18   4   8     1192.40     1329.27     75.24 o 
  20   4   8     9534.35     9936.18    190.73 o 
  22   4   8     1165.91     1139.71     54.59 o 
  24   4   8     3210.41     3373.25    138.04 o 
  26   4   8      666.13      635.44     81.73 o 
  28   4   8     1239.03     1318.80    116.14 o 
  30   4   8       17.27       62.53     54.58 o 
   2   6   8    46987.26    44969.28    478.55 o 
   4   6   8      115.51      100.62     17.73 o 
   6   6   8    29300.99    30229.08    342.27 o 
   8   6   8       32.99       49.15     17.06 o 
  10   6   8    33001.73    34495.54    408.54 o 
  12   6   8      859.20      810.37     38.43 o 
  14   6   8    11391.43    11441.61    179.30 o 
  16   6   8       21.88       32.62     22.42 o 
  18   6   8     1826.09     1723.83     60.19 o 
  20   6   8      203.27      196.74     42.78 o 
  22   6   8     2149.35     2043.34     89.73 o 
  24   6   8      180.89      134.40     45.53 o 
  26   6   8      780.58      934.67     78.26 o 
  28   6   8       48.07       59.92     49.25 o 
  30   6   8      406.58      340.27     75.30 o 
   0   8   8     2779.96     2910.52     89.86 o 
   2   8   8      155.87      108.47     21.42 o 
   4   8   8     6378.81     6707.83    109.83 o 
   6   8   8     1965.18     1976.36     54.55 o 
   8   8   8     5115.62     5085.61     93.40 o 
  10   8   8      254.02      275.59     34.71 o 
  12   8   8     5861.21     5679.74    119.86 o 
  14   8   8     1603.07     1599.92     75.11 o 
  16   8   8     6171.02     6140.52    151.00 o 
  18   8   8     1557.02     1628.49     80.31 o 
  20   8   8     7530.26     7593.16    195.13 o 
  22   8   8      593.76      556.89     64.04 o 
  24   8   8     3443.81     3542.20    168.66 o 
  26   8   8        6.85      -42.84     52.17 o 
  28   8   8     1217.56     1211.76     99.96 o 
   2  10   8     5400.65     5385.38    110.55 o 
   4  10   8     1688.02     1252.10     54.71 o 
   6  10   8     9609.35     9307.05    176.54 o 
   8  10   8     4492.14     4449.97    112.10 o 
  10  10   8     7700.72     8055.33    151.70 o 
  12  10   8     3939.24     3969.72    100.11 o 
  14  10   8     3801.08     3756.58    103.90 o 
  16  10   8     4831.95     4997.07    129.96 o 
  18  10   8     1807.83     1711.57     88.57 o 
  20  10   8     2274.35     2379.22    115.71 o 
  22  10   8      746.38      804.93     80.60 o 
  24  10   8       43.91       -4.26     60.90 o 
  26  10   8     1797.18     1878.52    145.40 o 
   0  12   8    30640.00    30357.85    582.49 o 
   2  12   8      269.07      272.17     46.60 o 
   4  12   8    16345.90    16137.05    290.55 o 
   6  12   8      264.11      208.99     46.00 o 
   8  12   8     7490.40     7893.29    172.36 o 
  10  12   8      157.07      244.67     45.29 o 
  12  12   8     3654.14     3816.27    122.35 o 
  14  12   8      250.81      247.13     49.72 o 
  16  12   8     1266.14     1443.51     87.79 o 
  18  12   8      864.12      794.87     77.57 o 
  20  12   8     1549.29     1785.14    111.68 o 
  22  12   8       18.69       57.31     60.19 o 
   2  14   8      599.20      597.84     76.76 o 
   4  14   8       59.91       41.74     53.65 o 
   6  14   8     2335.59     2296.79    111.75 o 
   8  14   8      991.85      766.47     70.82 o 
  10  14   8     2289.35     2254.86    112.97 o 
  12  14   8      858.72      890.52     82.47 o 
  14  14   8     2448.26     2795.71    133.06 o 
  16  14   8      249.87      197.72     64.65 o 
  18  14   8     1095.60      987.98     98.90 o 
   0  16   8     3326.77     3633.26    242.41 o 
   2  16   8       43.34       39.90     64.47 o 
   4  16   8     1746.23     1781.35    132.20 o 
   6  16   8      615.12      496.10     92.76 o 
   8  16   8      843.35      867.26    111.37 o 
  10  16   8     1499.70     1614.41    132.95 o 
   1   1   9    21467.72    21569.26    222.76 o 
   3   1   9    48980.34    52373.54    509.80 o 
   5   1   9    27985.01    27507.17    306.44 o 
   7   1   9    19889.47    20163.12    278.23 o 
   9   1   9    18882.80    19847.65    306.12 o 
  11   1   9     5393.22     5735.05    122.55 o 
  13   1   9    23646.15    23590.51    384.90 o 
  15   1   9      849.50      873.22     67.33 o 
  17   1   9    10043.91     9707.37    238.82 o 
  19   1   9      181.76      225.92     34.34 o 
  21   1   9     3808.91     3917.78    121.44 o 
  23   1   9      267.40      209.28     39.61 o 
  25   1   9     1833.00     2008.10    100.33 o 
  27   1   9      358.54      391.73     66.82 o 
  29   1   9      149.58      139.26     65.34 o 
  31   1   9      472.27      417.51     81.76 o 
   1   3   9     7046.73     6924.97     82.01 o 
   3   3   9     7324.79     8516.16    100.37 o 
   5   3   9     3419.29     3317.67     53.75 o 
   7   3   9    15496.21    15373.73    185.45 o 
   9   3   9     7215.70     6905.54    105.24 o 
  11   3   9     7281.30     7297.10    122.12 o 
  13   3   9     6468.88     5996.07    108.35 o 
  15   3   9     2468.63     2592.10     72.91 o 
  17   3   9     3936.04     3532.48     94.72 o 
  19   3   9     4206.08     3998.08    148.23 o 
  21   3   9     1355.63     1323.38     94.04 o 
  23   3   9     3952.27     4133.70    134.27 o 
  25   3   9     2760.89     2821.54    124.95 o 
  27   3   9     1950.87     1942.84    139.86 o 
  29   3   9     1442.72     1444.68    112.44 o 
  31   3   9      982.93      993.66    124.29 o 
   1   5   9    19031.90    17745.17    189.12 o 
   3   5   9    21720.91    21933.66    227.44 o 
   5   5   9    17047.23    15574.83    190.38 o 
   7   5   9    25270.90    25999.79    298.79 o 
   9   5   9     5604.67     5856.86    103.97 o 
  11   5   9     5426.33     5081.47    104.02 o 
  13   5   9     3339.42     3025.96     81.90 o 
  15   5   9     6337.68     6542.76    129.25 o 
  17   5   9     1542.37     1724.87     73.55 o 
  19   5   9     3086.41     3256.83    108.39 o 
  21   5   9      330.39      364.91     34.74 o 
  23   5   9     1750.92     1748.62     74.07 o 
  25   5   9      139.62      126.49     47.25 o 
  27   5   9      361.56      339.07     65.45 o 
  29   5   9        9.58      -45.33     52.99 o 
   1   7   9    10954.67    10374.16    142.65 o 
   3   7   9    19126.36    19474.54    238.76 o 
   5   7   9     3622.18     3550.73     71.49 o 
   7   7   9    15862.69    15842.72    206.81 o 
   9   7   9     1657.06     1625.35     52.70 o 
  11   7   9     7762.64     8125.02    137.62 o 
  13   7   9     5768.96     5665.81    117.02 o 
  15   7   9     4098.88     4337.61    103.16 o 
  17   7   9      109.80       90.99     30.11 o 
  19   7   9     2560.26     2635.96     95.73 o 
  21   7   9      861.59      896.91     90.15 o 
  23   7   9     1593.49     1549.14     94.18 o 
  25   7   9      226.06      212.16     54.18 o 
  27   7   9      631.06      589.72     74.55 o 
  29   7   9       74.91        0.33     58.96 o 
   1   9   9     1801.39     1857.09     60.35 o 
   3   9   9     5737.72     5781.74    103.81 o 
   5   9   9       34.68       46.50     24.39 o 
   7   9   9     6418.06     6646.23    128.16 o 
   9   9   9     1123.66     1262.56     55.04 o 
  11   9   9     5570.81     5296.46    109.54 o 
  13   9   9      804.08      856.07     55.02 o 
  15   9   9     2181.22     2070.18     91.63 o 
  17   9   9     1377.61     1290.28     77.82 o 
  19   9   9     2752.69     2791.43    109.66 o 
  21   9   9     1261.09     1239.61     88.60 o 
  23   9   9     1177.60     1066.77     85.74 o 
  25   9   9      637.37      587.83     75.52 o 
  27   9   9      994.45      732.35    171.98 o 
   1  11   9    12411.19    12934.36    211.33 o 
   3  11   9    11444.96    11454.79    221.97 o 
   5  11   9     5626.27     5503.16    134.08 o 
   7  11   9     2600.07     2290.47     88.12 o 
   9  11   9     5419.50     5402.41    133.13 o 
  11  11   9      854.54      815.46     61.89 o 
  13  11   9     4017.16     4067.10    141.52 o 
  15  11   9      469.78      513.20     68.84 o 
  17  11   9     2858.31     2820.39    110.91 o 
  19  11   9       49.25       65.46     49.90 o 
  21  11   9     1201.19     1235.10    104.75 o 
  23  11   9      324.40      246.07     76.21 o 
   1  13   9     1108.64      940.36     82.43 o 
   3  13   9     2680.59     2572.30    105.27 o 
   5  13   9     3220.39     3380.87    118.79 o 
   7  13   9     1384.65     1325.58     81.10 o 
   9  13   9     5197.15     5686.25    154.66 o 
  11  13   9      728.30      667.64     69.14 o 
  13  13   9     4049.46     4009.10    134.02 o 
  15  13   9       44.44      -46.69     47.79 o 
  17  13   9     2949.85     3003.97    138.06 o 
  19  13   9      147.87       92.48     63.00 o 
   1  15   9      878.14     1026.08    102.43 o 
   3  15   9      425.80      394.19     76.24 o 
   5  15   9      683.94      650.71     85.78 o 
   7  15   9      367.03      296.16     78.75 o 
   9  15   9     1047.73      906.71     95.38 o 
  11  15   9      449.06      476.08     82.61 o 
  13  15   9      953.60      890.43     95.22 o 
   2   0  10    34183.89    32330.60    446.60 o 
   6   0  10    49561.45    52144.31    814.90 o 
  10   0  10    14774.99    14109.24    273.34 o 
  14   0  10     5690.90     5437.73    186.19 o 
  18   0  10     6829.36     6214.94    261.64 o 
  22   0  10     5344.81     5058.56    155.56 o 
  26   0  10      388.18      234.14     84.17 o 
  30   0  10      739.48      886.83    141.01 o 
   0   2  10    12446.23    12667.00    189.54 o 
   2   2  10     4822.54     4580.67     63.88 o 
   4   2  10    10588.72     9668.38    107.31 o 
   6   2  10     8164.37     8426.05    120.85 o 
   8   2  10     8936.63     8504.48    116.56 o 
  10   2  10     4250.94     4331.77     76.12 o 
  12   2  10    15264.78    15014.71    215.69 o 
  14   2  10     4556.33     4381.43     94.02 o 
  16   2  10     7773.60     7478.95    155.25 o 
  18   2  10      512.72      426.45     59.80 o 
  20   2  10     1819.70     2032.82     89.97 o 
  22   2  10     1514.78     1351.97     97.13 o 
  24   2  10     4185.88     4349.88    136.84 o 
  26   2  10      362.58      368.23     60.97 o 
  28   2  10     2951.17     2678.12    137.71 o 
  30   2  10       42.50       -8.39     59.92 o 
   2   4  10    17488.00    16160.87    173.08 o 
   4   4  10     2377.99     2210.70     42.74 o 
   6   4  10    23661.22    22653.84    244.05 o 
   8   4  10     9519.45     9543.54    135.75 o 
  10   4  10     8537.46     7781.52    127.67 o 
  12   4  10     9149.75     8838.14    149.82 o 
  14   4  10     2261.94     2381.58     78.95 o 
  16   4  10     3262.29     3452.05    105.02 o 
  18   4  10     5559.32     5582.06    155.47 o 
  20   4  10      689.38      631.09     74.53 o 
  22   4  10     2537.34     2542.61    134.05 o 
  24   4  10     1067.25     1016.95     84.34 o 
  26   4  10     1541.58     1677.17    106.95 o 
  28   4  10       68.28       72.89     48.26 o 
  30   4  10      609.38      550.87     74.21 o 
   0   6  10    66686.48    64825.22    932.54 o 
   2   6  10      299.45      294.81     23.43 o 
   4   6  10    40819.96    40980.64    432.56 o 
   6   6  10      120.95       59.72     19.81 o 
   8   6  10    14141.04    14789.62    189.90 o 
  10   6  10     1348.43     1151.25     43.30 o 
  12   6  10    12816.06    12945.81    194.52 o 
  14   6  10       70.20      103.24     21.32 o 
  16   6  10     1748.45     1758.98     65.88 o 
  18   6  10       23.27       -8.44     22.19 o 
  20   6  10      621.02      551.44     45.29 o 
  22   6  10       50.61       53.44     32.05 o 
  24   6  10      381.59      338.47     55.41 o 
  26   6  10      153.19      105.64     51.00 o 
  28   6  10      417.41      438.84     74.51 o 
   2   8  10     6392.84     6453.26    107.41 o 
   4   8  10     2270.21     2132.60     62.30 o 
   6   8  10     8927.98     9263.83    144.27 o 
   8   8  10     2183.22     2367.16     72.52 o 
  10   8  10     3760.73     3626.32     95.40 o 
  12   8  10     1106.04     1163.62     62.99 o 
  14   8  10     4195.54     4391.14    116.61 o 
  16   8  10     3287.86     3327.32    109.02 o 
  18   8  10     3219.61     3294.82    112.29 o 
  20   8  10     1048.04      978.84     73.62 o 
  22   8  10     3008.21     2914.80    119.32 o 
  24   8  10      111.55       98.44     52.96 o 
  26   8  10     1091.61     1003.05     85.51 o 
   0  10  10     5705.29     5239.66    162.12 o 
   2  10  10     1169.53     1015.02     54.03 o 
   4  10  10     2952.90     2811.51     81.43 o 
   6  10  10     2525.16     2327.39     83.10 o 
   8  10  10     4120.14     4518.73    111.99 o 
  10  10  10     1966.47     1961.49     75.32 o 
  12  10  10     2623.49     2991.48     89.99 o 
  14  10  10     1989.19     1996.99     81.06 o 
  16  10  10     3666.80     3623.22    124.30 o 
  18  10  10     1896.63     2180.63    104.50 o 
  20  10  10     1254.52     1312.58     94.23 o 
  22  10  10      583.75      564.26     76.73 o 
  24  10  10     1688.15     1866.43    113.48 o 
   2  12  10    11651.61    11702.01    234.26 o 
   4  12  10      613.14      585.02     57.67 o 
   6  12  10     6459.77     6621.33    164.79 o 
   8  12  10      178.41      244.01     47.62 o 
  10  12  10     4159.89     4216.91    125.26 o 
  12  12  10      278.84      280.71     54.34 o 
  14  12  10     1769.41     1782.57    100.72 o 
  16  12  10      342.33      351.59     63.25 o 
  18  12  10     1873.54     2200.56    155.29 o 
  20  12  10      128.44      143.45     63.18 o 
   0  14  10     1369.58     1341.86    230.74 o 
   2  14  10      203.21      140.95     61.42 o 
   4  14  10     1597.47     1850.84    114.41 o 
   6  14  10      261.50      161.36     53.98 o 
   8  14  10     1258.98     1118.17     83.44 o 
  10  14  10      620.70      567.45     83.73 o 
  12  14  10     2132.14     2321.52    117.23 o 
  14  14  10      281.31      284.74     63.90 o 
  16  14  10     1401.07     1339.09    106.95 o 
   2  16  10     2652.33     3009.05    158.89 o 
   4  16  10      400.55      151.11     78.51 o 
   6  16  10     1534.19     1643.19    142.24 o 
   8  16  10     1650.62     1511.34    437.59 o 
   1   1  11     4782.65     5008.05     64.18 o 
   3   1  11     8982.68     8655.47    102.45 o 
   5   1  11     9405.68     9009.82    106.36 o 
   7   1  11    11703.54    11133.05    139.52 o 
   9   1  11     2858.76     2893.35     55.81 o 
  11   1  11    12949.43    12517.36    216.65 o 
  13   1  11     3652.77     3761.11    107.77 o 
  15   1  11     8386.64     8526.83    183.18 o 
  17   1  11      548.38      571.06     68.33 o 
  19   1  11     4150.35     4357.41    136.58 o 
  21   1  11     1443.41     1403.18     73.80 o 
  23   1  11     2107.53     2124.96    116.76 o 
  25   1  11      423.55      412.95     45.97 o 
  27   1  11      874.75      720.70     79.39 o 
  29   1  11      300.16      298.21     68.00 o 
   1   3  11    10514.28     9650.78    108.91 o 
   3   3  11     1427.16     1525.52     35.38 o 
   5   3  11     4271.82     4092.36     59.05 o 
   7   3  11     4416.47     4513.98     74.38 o 
   9   3  11     3058.43     2617.87     58.02 o 
  11   3  11    10867.84    10223.50    161.37 o 
  13   3  11     3041.35     2841.17     74.44 o 
  15   3  11     6188.51     5609.02    125.20 o 
  17   3  11     2685.69     2608.71     91.10 o 
  19   3  11     3396.02     3180.85    123.31 o 
  21   3  11     2072.55     2118.27    119.55 o 
  23   3  11     2464.98     2450.20    146.43 o 
  25   3  11     2200.80     2252.26    105.70 o 
  27   3  11     1619.84     1620.19    104.28 o 
  29   3  11     1404.55     1465.66    112.63 o 
   1   5  11    23160.74    22721.02    254.31 o 
   3   5  11    17386.26    17126.25    208.71 o 
   5   5  11    29495.64    28837.99    310.02 o 
   7   5  11     8603.79     8528.11    124.94 o 
   9   5  11    16687.70    16309.52    213.25 o 
  11   5  11     1987.73     1975.52     62.96 o 
  13   5  11     5430.32     5436.74    116.38 o 
  15   5  11     1706.60     1775.05     72.85 o 
  17   5  11     3648.40     3872.07    111.27 o 
  19   5  11       87.16      103.31     37.12 o 
  21   5  11     2020.41     1934.15     97.90 o 
  23   5  11       19.53      -29.40     39.22 o 
  25   5  11      849.88      790.58     67.82 o 
  27   5  11      150.47      117.05     50.73 o 
  29   5  11      154.32      127.77     58.34 o 
   1   7  11    14376.56    13474.67    185.70 o 
   3   7  11     9419.19     9216.24    143.85 o 
   5   7  11    23849.17    23779.30    295.56 o 
   7   7  11     2979.01     3161.65     79.40 o 
   9   7  11    11155.90    11055.85    162.44 o 
  11   7  11     2409.28     2396.20     71.29 o 
  13   7  11     6825.27     7412.89    135.62 o 
  15   7  11      809.10      798.31     46.51 o 
  17   7  11     3249.35     3303.94     88.54 o 
  19   7  11      443.48      499.11     43.58 o 
  21   7  11     1772.53     1707.48     83.21 o 
  23   7  11      155.86      109.90     48.23 o 
  25   7  11      612.65      497.89     75.80 o 
  27   7  11       42.85       84.35     58.55 o 
   1   9  11     5758.96     6069.03    117.64 o 
   3   9  11      561.26      448.64     39.47 o 
   5   9  11     3193.26     3502.51     85.42 o 
   7   9  11      927.29      930.53     50.71 o 
   9   9  11     2036.44     2474.44     77.12 o 
  11   9  11     2347.51     2343.10     93.33 o 
  13   9  11     1286.26     1334.21     76.35 o 
  15   9  11     1656.08     1484.56     83.08 o 
  17   9  11     1503.12     1465.20     96.92 o 
  19   9  11     2532.55     2374.90    104.15 o 
  21   9  11     1450.29     1462.77    114.43 o 
  23   9  11     1095.76     1175.79     90.37 o 
  25   9  11     1624.55     1858.55    136.21 o 
   1  11  11     6254.19     6854.88    149.96 o 
   3  11  11     3144.71     3589.86    102.70 o 
   5  11  11     2887.62     2994.23    100.52 o 
   7  11  11     3132.39     3405.08    106.28 o 
   9  11  11      852.77      898.77     62.28 o 
  11  11  11     3213.76     3202.47    106.18 o 
  13  11  11     1391.95     1491.97     88.27 o 
  15  11  11     3472.22     3678.29    129.16 o 
  17  11  11      674.91      571.31     84.98 o 
  19  11  11     1493.69     1304.41    114.38 o 
  21  11  11      174.86      275.67     78.31 o 
   1  13  11      665.91      620.02     78.08 o 
   3  13  11     1404.96     1442.40     88.21 o 
   5  13  11      883.54      785.71     69.21 o 
   7  13  11     3929.79     4261.98    135.36 o 
   9  13  11      243.81      131.24     50.39 o 
  11  13  11     2869.96     2923.67    118.30 o 
  13  13  11      756.62      910.79     84.08 o 
  15  13  11     1666.88     1865.83    108.07 o 
  17  13  11      329.98      325.82     72.16 o 
   1  15  11      902.53      866.64    100.17 o 
   3  15  11     1137.85     1074.24    105.63 o 
   5  15  11       84.28       23.55     65.56 o 
   7  15  11      868.22      806.34     92.77 o 
   9  15  11       14.67       55.53     65.50 o 
  11  15  11     1814.25     1862.35    114.32 o 
   0   0  12    40012.89    39332.54    741.61 o 
   4   0  12    36819.30    38363.63    532.24 o 
   8   0  12    26538.27    26890.46    406.50 o 
  12   0  12    14545.59    13871.78    310.20 o 
  16   0  12     3794.15     3544.18    203.52 o 
  20   0  12     2322.02     2677.27    237.37 o 
  24   0  12      318.15      362.26     52.60 o 
  28   0  12       41.82        8.51     68.21 o 
   2   2  12    17432.73    17055.40    182.01 o 
   4   2  12     1675.58     1694.03     36.39 o 
   6   2  12     5029.10     4807.14     69.36 o 
   8   2  12     2779.95     2974.01     61.49 o 
  10   2  12     4989.98     4773.18     87.59 o 
  12   2  12     2085.23     2097.06     59.13 o 
  14   2  12     7447.77     7433.91    141.21 o 
  16   2  12     1457.43     1515.21     72.61 o 
  18   2  12     5463.72     5615.40    138.96 o 
  20   2  12      775.12      588.07     54.93 o 
  22   2  12     2950.22     2942.83    136.30 o 
  24   2  12      491.61      438.99     71.68 o 
  26   2  12     2136.19     1889.82     83.11 o 
  28   2  12      155.41      160.89     57.89 o 
   0   4  12     6963.49     6199.26    130.28 o 
   2   4  12     5753.23     5802.98     88.24 o 
   4   4  12     5115.54     5024.21     81.68 o 
   6   4  12     8071.28     8156.49    112.70 o 
   8   4  12    11290.19    11120.93    143.93 o 
  10   4  12     7952.12     8231.24    155.30 o 
  12   4  12     3731.82     3821.79     99.47 o 
  14   4  12     4704.85     4742.32    120.45 o 
  16   4  12     4137.28     4220.41    126.15 o 
  18   4  12     1833.81     1639.86     99.58 o 
  20   4  12     3119.44     3074.37    146.15 o 
  22   4  12     1473.46     1428.17    110.82 o 
  24   4  12     2802.45     2921.04    153.70 o 
  26   4  12      132.46      120.73     49.30 o 
  28   4  12      689.53      648.00     82.83 o 
   2   6  12    31374.57    32423.32    370.78 o 
   4   6  12      694.31      609.04     35.85 o 
   6   6  12    23529.43    23830.99    307.66 o 
   8   6  12      630.54      594.01     39.68 o 
  10   6  12    10347.15    10347.83    162.66 o 
  12   6  12      333.83      332.24     34.50 o 
  14   6  12     6226.71     6082.87    134.69 o 
  16   6  12      311.60      284.98     45.01 o 
  18   6  12     2067.48     2038.10     90.47 o 
  20   6  12       68.90       29.02     46.57 o 
  22   6  12     1335.94     1272.21     62.57 o 
  24   6  12       16.73       61.84     46.35 o 
  26   6  12      668.25      655.33     70.28 o 
   0   8  12      472.63      612.26     61.26 o 
   2   8  12      671.89      699.74     41.94 o 
   4   8  12     3875.01     4018.79     88.84 o 
   6   8  12     1744.25     1760.58     59.56 o 
   8   8  12     2466.22     2447.83     79.58 o 
  10   8  12     4684.01     4391.94    124.08 o 
  12   8  12     2591.51     2743.83     98.11 o 
  14   8  12     3865.22     3911.15    117.13 o 
  16   8  12     2508.07     2437.00     93.06 o 
  18   8  12     1258.56     1267.74     72.45 o 
  20   8  12     3279.31     3296.01    118.54 o 
  22   8  12      391.88      315.34     55.76 o 
  24   8  12     2064.61     2058.22    116.03 o 
   2  10  12     4941.09     4812.51    116.27 o 
   4  10  12     1041.75     1122.92     57.60 o 
   6  10  12     2036.77     2204.10     86.35 o 
   8  10  12      685.23      522.25     48.27 o 
  10  10  12     2472.45     2746.43     89.81 o 
  12  10  12     1549.09     1694.35     75.82 o 
  14  10  12     2503.65     2738.04    116.82 o 
  16  10  12     2429.64     2435.99    114.66 o 
  18  10  12     1732.22     1850.51    104.59 o 
  20  10  12      708.65      670.16     74.96 o 
  22  10  12      998.65     1120.91     96.93 o 
   0  12  12     7466.85     7774.38    238.75 o 
   2  12  12      168.71      185.15     49.76 o 
   4  12  12     6836.48     7043.90    179.66 o 
   6  12  12      140.12       89.43     43.55 o 
   8  12  12     5781.60     6024.47    152.32 o 
  10  12  12      261.32      217.63     49.07 o 
  12  12  12     2365.03     2297.47    109.75 o 
  14  12  12      188.60      197.18     59.14 o 
  16  12  12      882.07     1013.90     86.25 o 
  18  12  12      203.32      304.29     63.20 o 
   2  14  12     2231.99     2055.92    126.46 o 
   4  14  12      128.84       91.29     61.53 o 
   6  14  12     1063.69      986.73     86.36 o 
   8  14  12      316.49      358.63     66.45 o 
  10  14  12      522.91      408.72     70.18 o 
  12  14  12      291.00      371.09     72.44 o 
  14  14  12     1001.04     1010.57     99.62 o 
   1   1  13    15811.97    16109.10    183.59 o 
   3   1  13     8531.90     8892.31    109.10 o 
   5   1  13    16869.25    15975.46    173.49 o 
   7   1  13     3593.70     3836.96     59.77 o 
   9   1  13    13781.59    12819.24    161.58 o 
  11   1  13     4294.80     4399.91     84.52 o 
  13   1  13     8032.54     7611.43    129.80 o 
  15   1  13     1833.53     1876.20     75.56 o 
  17   1  13     3613.44     3873.11    151.73 o 
  19   1  13      786.84      671.71     61.51 o 
  21   1  13     1904.75     2181.26     91.91 o 
  23   1  13       50.27       85.03     51.94 o 
  25   1  13       95.28       85.10     53.26 o 
  27   1  13      283.01      305.42     55.88 o 
  29   1  13       20.69      -29.45     54.14 o 
   1   3  13     6534.31     6253.39     92.10 o 
   3   3  13     7656.69     6776.73     94.99 o 
   5   3  13     2031.82     2207.04     48.29 o 
   7   3  13     3450.64     3251.28     60.49 o 
   9   3  13     1927.09     2021.67     60.93 o 
  11   3  13     1902.17     1846.52     57.54 o 
  13   3  13      897.53      753.58     48.07 o 
  15   3  13     1770.75     1722.60     84.34 o 
  17   3  13     4055.39     4099.98    134.06 o 
  19   3  13     1658.04     1530.42     92.91 o 
  21   3  13     2639.88     2517.25    183.82 o 
  23   3  13     1421.44     1580.66    116.37 o 
  25   3  13     1253.92     1108.51    106.35 o 
  27   3  13     1541.16     1350.91    132.67 o 
   1   5  13     3308.53     3550.57     71.63 o 
   3   5  13     3936.71     3646.17     69.48 o 
   5   5  13     2415.50     2548.10     59.22 o 
   7   5  13     6659.18     6343.21    102.29 o 
   9   5  13      499.96      536.24     32.45 o 
  11   5  13     8580.36     8521.48    155.09 o 
  13   5  13     1341.91     1294.34     60.00 o 
  15   5  13     4323.39     4460.63    110.99 o 
  17   5  13      387.28      377.84     50.19 o 
  19   5  13     2925.91     3012.35    136.09 o 
  21   5  13      417.61      401.98     77.52 o 
  23   5  13     1350.70     1282.14    149.79 o 
  25   5  13      190.53       70.72     79.50 o 
  27   5  13      645.26      548.19     79.48 o 
   1   7  13      844.80      788.87     40.71 o 
   3   7  13     3079.75     2943.39     73.89 o 
   5   7  13      303.85      239.18     30.80 o 
   7   7  13     7049.32     7059.81    130.23 o 
   9   7  13      340.17      223.86     34.34 o 
  11   7  13     6794.72     7219.81    154.42 o 
  13   7  13       80.88       63.11     29.13 o 
  15   7  13     5482.13     5868.39    122.23 o 
  17   7  13      190.16      241.06     35.31 o 
  19   7  13     2544.77     2641.41    136.18 o 
  21   7  13      371.14      374.70     55.18 o 
  23   7  13      877.64      820.99     71.12 o 
  25   7  13       81.28       82.82     54.98 o 
   1   9  13     2509.16     2634.98     82.96 o 
   3   9  13     3679.86     3754.68     98.45 o 
   5   9  13      428.86      428.43     39.57 o 
   7   9  13     2789.06     3024.04     85.47 o 
   9   9  13      439.84      365.00     42.47 o 
  11   9  13     1208.98     1124.60     72.49 o 
  13   9  13      605.65      547.08     59.57 o 
  15   9  13      816.93      826.68     71.74 o 
  17   9  13     1394.54     1203.02     80.54 o 
  19   9  13      911.98      789.91     73.56 o 
  21   9  13     1606.54     1708.58    101.69 o 
  23   9  13     1056.70     1153.04     95.75 o 
   1  11  13     3523.58     3696.64    111.94 o 
   3  11  13     3121.13     3401.27    126.44 o 
   5  11  13     3696.87     4010.46    141.76 o 
   7  11  13     1815.74     1921.89     92.46 o 
   9  11  13     3873.14     3844.74    120.00 o 
  11  11  13     1046.88      950.25     73.45 o 
  13  11  13     2528.52     2466.89    111.09 o 
  15  11  13      475.66      383.39     72.66 o 
  17  11  13     1184.70     1232.36    103.21 o 
  19  11  13      225.05      167.24     69.18 o 
   1  13  13     1244.33     1390.77     98.47 o 
   3  13  13     1017.84     1035.79     81.35 o 
   5  13  13     3023.57     3214.30    125.48 o 
   7  13  13       79.67       88.35     51.88 o 
   9  13  13     2377.11     2500.11    115.14 o 
  11  13  13      818.74      850.13     92.05 o 
  13  13  13     1222.57     1253.04     97.81 o 
  15  13  13      688.21      734.43     83.87 o 
   1  15  13      572.99      658.95     94.09 o 
   3  15  13      392.21      289.00     81.19 o 
   5  15  13      168.00      172.38     74.71 o 
   2   0  14    29964.62    28954.66    440.48 o 
   6   0  14    11769.24    12222.07    208.65 o 
  10   0  14    10402.47    10374.32    195.53 o 
  14   0  14     4347.80     4128.47    140.28 o 
  18   0  14     2774.49     3216.52    208.15 o 
  22   0  14     3317.39     3208.70    275.69 o 
  26   0  14      712.00      730.78     97.01 o 
   0   2  14    18961.10    18893.03    290.73 o 
   2   2  14     2576.56     2629.30     55.79 o 
   4   2  14     8655.26     9094.63    114.88 o 
   6   2  14     1816.41     1882.58     47.20 o 
   8   2  14     3419.04     3367.95     65.25 o 
  10   2  14     7395.63     7181.13    124.84 o 
  12   2  14     3492.50     3544.03     83.93 o 
  14   2  14     6320.56     6301.38    122.11 o 
  16   2  14     4562.88     4689.41    115.14 o 
  18   2  14     3394.62     3159.82    118.98 o 
  20   2  14     1810.17     1997.71    146.14 o 
  22   2  14      753.85      665.38     81.65 o 
  24   2  14     1469.69     1469.93    109.36 o 
  26   2  14       63.49       83.50     64.65 o 
  28   2  14      945.93     1054.79    126.25 o 
   2   4  14     4887.12     5387.02     87.69 o 
   4   4  14     1035.94     1073.13     42.88 o 
   6   4  14    10995.17    10471.92    135.30 o 
   8   4  14      200.18      230.76     22.88 o 
  10   4  14     5307.52     5268.66     94.14 o 
  12   4  14      825.02      943.39     58.02 o 
  14   4  14     2947.81     3218.91    111.10 o 
  16   4  14      842.39      743.39     64.46 o 
  18   4  14     3510.51     3512.87    143.75 o 
  20   4  14     1287.09     1166.44    104.69 o 
  22   4  14     2802.17     2671.06    149.22 o 
  24   4  14      173.25      166.63     75.43 o 
  26   4  14     1053.30     1239.65    131.94 o 
   0   6  14     4520.21     4155.20    112.95 o 
   2   6  14      180.68      190.70     25.77 o 
   4   6  14     4710.59     5086.75     94.89 o 
   6   6  14      466.63      301.87     32.88 o 
   8   6  14     9318.91     9043.69    161.53 o 
  10   6  14      278.48      232.52     30.14 o 
  12   6  14     6999.23     6761.32    126.38 o 
  14   6  14      188.91      188.44     28.01 o 
  16   6  14     2014.36     1906.15     97.44 o 
  18   6  14      173.95      206.32     54.68 o 
  20   6  14     1401.07     1515.89     98.41 o 
  22   6  14       63.84       52.24     56.99 o 
  24   6  14      578.57      480.08     74.93 o 
  26   6  14       21.44      -57.15     57.15 o 
   2   8  14     3529.39     3734.87     91.09 o 
   4   8  14       12.45       22.40     27.17 o 
   6   8  14     6773.52     6699.49    121.71 o 
   8   8  14       64.80       63.19     32.69 o 
  10   8  14     2435.17     2529.14     89.65 o 
  12   8  14     1078.74     1079.30     66.67 o 
  14   8  14     1762.37     2006.97     85.38 o 
  16   8  14      552.78      585.89     58.44 o 
  18   8  14     2383.35     2220.81     98.31 o 
  20   8  14      203.07      174.90     52.64 o 
  22   8  14     2084.05     2166.68    133.68 o 
  24   8  14      228.03      298.46     93.31 o 
   0  10  14     3251.81     3210.53    191.99 o 
   2  10  14       86.96       60.22     36.88 o 
   4  10  14     1780.09     1744.81     76.85 o 
   6  10  14      614.27      592.10     69.82 o 
   8  10  14     2587.76     2599.72    100.67 o 
  10  10  14     2838.17     2574.51     96.24 o 
  12  10  14     1833.36     1966.64     98.84 o 
  14  10  14     3828.43     3932.73    144.92 o 
  16  10  14     1280.54     1325.81     89.39 o 
  18  10  14     1247.87     1130.01     89.97 o 
  20  10  14      438.52      432.25     69.99 o 
   2  12  14     6558.73     6640.77    180.07 o 
   4  12  14       15.77       26.76     47.43 o 
   6  12  14     4613.34     4830.42    178.36 o 
   8  12  14      232.36      205.96     53.35 o 
  10  12  14     2075.24     2105.13    108.93 o 
  12  12  14      500.31      463.15     70.18 o 
  14  12  14      785.87      841.60     85.64 o 
  16  12  14      410.91      411.90     75.93 o 
   0  14  14     1213.49     1140.01    151.03 o 
   2  14  14      248.52      208.52     71.07 o 
   4  14  14     1686.44     1907.46    117.09 o 
   6  14  14      600.74      678.57     76.52 o 
   8  14  14      419.72      351.65     68.63 o 
  10  14  14      745.45      791.69    120.45 o 
   1   1  15     2040.33     2004.55     48.53 o 
   3   1  15     3051.69     2785.87     55.46 o 
   5   1  15      673.31      828.49     37.44 o 
   7   1  15     4518.93     4244.09     76.89 o 
   9   1  15     1357.29     1559.61     52.91 o 
  11   1  15     6860.50     6414.62    109.12 o 
  13   1  15      132.80      112.14     25.27 o 
  15   1  15     6587.11     6867.25    169.25 o 
  17   1  15      352.89      353.44     43.53 o 
  19   1  15     7398.80     7626.58    180.68 o 
  21   1  15      192.68      110.33     42.26 o 
  23   1  15     1624.11     1540.70    132.17 o 
  25   1  15      830.16      756.24     94.64 o 
  27   1  15      353.28      310.00     53.68 o 
   1   3  15     5441.53     5232.54     84.12 o 
   3   3  15     2517.61     2285.21     51.84 o 
   5   3  15     1650.53     1675.29     49.28 o 
   7   3  15     3684.20     3844.12     73.68 o 
   9   3  15     3098.36     3273.98     73.36 o 
  11   3  15     2301.85     2533.08     83.42 o 
  13   3  15     2020.64     2093.91     86.94 o 
  15   3  15     1357.16     1318.89     80.53 o 
  17   3  15     1400.95     1301.17     87.11 o 
  19   3  15     1772.37     1719.76    105.76 o 
  21   3  15     1704.19     1926.63    122.68 o 
  23   3  15     1000.49      914.00     99.92 o 
  25   3  15     1183.06     1106.96    129.14 o 
   1   5  15     3503.33     3258.66     70.87 o 
   3   5  15     3106.73     3363.26     71.31 o 
   5   5  15     3137.09     2907.52     72.89 o 
   7   5  15     1911.86     2074.51     63.41 o 
   9   5  15     7023.27     6947.59    126.18 o 
  11   5  15      976.56     1039.53     46.55 o 
  13   5  15     4323.42     4609.30    120.96 o 
  15   5  15      559.29      604.99     55.05 o 
  17   5  15     2394.40     2410.14    133.31 o 
  19   5  15        8.21      -17.43     57.67 o 
  21   5  15      822.32      822.64    105.98 o 
  23   5  15      200.77      161.87     76.14 o 
  25   5  15      410.31      476.79     96.12 o 
   1   7  15     2100.36     2156.44     63.28 o 
   3   7  15     2936.82     3072.38     79.80 o 
   5   7  15     3883.15     3669.90     86.96 o 
   7   7  15     1003.95     1001.31     64.23 o 
   9   7  15     4684.72     4788.15    120.62 o 
  11   7  15      302.78      229.31     40.18 o 
  13   7  15     4723.08     4730.36    128.38 o 
  15   7  15      324.51      347.00     46.74 o 
  17   7  15     2395.91     2293.30     82.10 o 
  19   7  15      327.03      294.80     44.35 o 
  21   7  15      817.09      725.64     80.76 o 
  23   7  15        8.18       -0.40     47.73 o 
   1   9  15     1269.31     1293.77     64.53 o 
   3   9  15     2014.40     2099.07     78.44 o 
   5   9  15     1379.01     1613.09     68.00 o 
   7   9  15     2457.88     2649.04     88.96 o 
   9   9  15     1973.14     2138.50     98.78 o 
  11   9  15      572.19      513.37     61.43 o 
  13   9  15     1801.94     1894.19     95.07 o 
  15   9  15       26.68      -11.62     44.77 o 
  17   9  15     1197.26     1131.40     80.56 o 
  19   9  15      610.62      517.47     70.34 o 
  21   9  15      951.67     1004.18     85.61 o 
   1  11  15     1210.59     1180.76     71.41 o 
   3  11  15     1728.96     1872.11     89.06 o 
   5  11  15     1478.39     1698.65     92.80 o 
   7  11  15     2751.17     2955.44    114.52 o 
   9  11  15      462.13      497.26     65.12 o 
  11  11  15     2296.35     2381.68    111.59 o 
  13  11  15      267.91      270.61     75.67 o 
  15  11  15     1940.67     2013.52    128.74 o 
  17  11  15      153.81      249.88     71.75 o 
   1  13  15      881.84      970.16     87.80 o 
   3  13  15      717.45      651.18     75.40 o 
   5  13  15      162.13       99.13     55.69 o 
   7  13  15     1713.59     1706.29    106.78 o 
   9  13  15       30.60      -16.18     53.21 o 
  11  13  15     1586.86     1814.12    131.17 o 
   0   0  16    14444.39    14743.83    365.72 o 
   4   0  16     5631.86     6025.02    130.13 o 
   8   0  16     4514.71     4854.73    140.29 o 
  12   0  16     3933.04     3929.79    109.37 o 
  16   0  16     3247.38     2994.66    210.02 o 
  20   0  16     4462.43     5038.14    347.31 o 
  24   0  16      932.12      916.05     97.47 o 
   2   2  16     1108.69     1205.05     40.53 o 
   4   2  16      535.58      607.83     32.90 o 
   6   2  16     2699.85     2666.08     62.02 o 
   8   2  16      251.98      278.08     27.56 o 
  10   2  16     2733.04     2621.94     67.29 o 
  12   2  16     1959.96     1898.93     71.28 o 
  14   2  16     2182.50     2401.65     85.27 o 
  16   2  16     1118.15     1010.46     80.19 o 
  18   2  16     1687.33     1693.08     98.08 o 
  20   2  16      933.70      930.94     91.97 o 
  22   2  16     1693.96     1559.92    148.92 o 
  24   2  16       45.39       33.12     56.73 o 
  26   2  16     1207.23     1110.28    112.60 o 
   0   4  16     5992.27     5608.48    139.79 o 
   2   4  16      357.13      418.34     30.34 o 
   4   4  16     3389.51     3286.06     68.08 o 
   6   4  16      665.84      527.36     37.31 o 
   8   4  16     2006.86     1940.24     60.69 o 
  10   4  16     3088.48     2901.79     70.70 o 
  12   4  16     2065.04     2170.08     65.26 o 
  14   4  16     3992.53     4211.94    140.89 o 
  16   4  16     1919.48     1785.82     96.80 o 
  18   4  16     2563.84     2614.20    139.83 o 
  20   4  16     1019.72     1027.85    113.79 o 
  22   4  16      370.89      268.94    113.17 o 
  24   4  16      569.62      477.39     96.94 o 
   2   6  16     8351.89     8853.92    140.07 o 
   4   6  16       30.61       30.04     24.87 o 
   6   6  16    12574.02    12622.36    209.93 o 
   8   6  16      118.57      124.84     34.37 o 
  10   6  16     6076.44     5858.88    130.81 o 
  12   6  16       16.42       12.86     32.62 o 
  14   6  16      920.94      874.23     49.94 o 
  16   6  16      211.69      202.69     40.48 o 
  18   6  16      532.08      520.73     70.67 o 
  20   6  16       89.48       35.51     57.75 o 
  22   6  16     1363.58     1631.51    116.35 o 
   0   8  16     2938.91     3089.69    132.26 o 
   2   8  16      205.63      225.19     38.20 o 
   4   8  16     2844.39     2740.05     80.55 o 
   6   8  16      452.21      401.28     48.49 o 
   8   8  16     1613.17     1663.41     78.59 o 
  10   8  16     1897.04     2004.53    107.09 o 
  12   8  16     1534.61     1684.23     80.18 o 
  14   8  16     1431.77     1358.99     81.47 o 
  16   8  16     1567.65     1430.14     85.26 o 
  18   8  16      453.65      454.97     68.38 o 
  20   8  16     1047.98      922.90     81.91 o 
   2  10  16      676.18      787.50     59.76 o 
   4  10  16       43.86       85.58     40.96 o 
   6  10  16     1330.82     1533.86     84.99 o 
   8  10  16      508.43      477.44     60.51 o 
  10  10  16     1728.77     1642.47     91.46 o 
  12  10  16     1959.27     2121.47    109.92 o 
  14  10  16     1098.43     1257.60     93.95 o 
  16  10  16      967.43      939.60     96.89 o 
  18  10  16      717.10      767.08     82.68 o 
   0  12  16     2584.40     2660.17    151.48 o 
   2  12  16      105.77      114.19     52.18 o 
   4  12  16     2550.05     2535.29    115.85 o 
   6  12  16        6.17       21.84     50.77 o 
   8  12  16     1281.76     1226.36     93.65 o 
  10  12  16       87.49      -26.85     51.59 o 
  12  12  16      849.07      853.33     87.90 o 
   1   1  17     3936.16     4000.27     75.01 o 
   3   1  17     4497.82     4723.43     82.01 o 
   5   1  17     2590.51     2554.81     60.59 o 
   7   1  17     3113.79     3353.34     77.75 o 
   9   1  17     4977.40     4572.72    104.74 o 
  11   1  17      745.05      786.68     47.48 o 
  13   1  17     4160.17     4051.29     86.69 o 
  15   1  17       45.80       62.18     35.95 o 
  17   1  17     5023.81     5488.69    183.96 o 
  19   1  17       32.49       40.32     54.85 o 
  21   1  17     1415.88     1266.95    111.78 o 
  23   1  17      650.44      791.63    117.10 o 
  25   1  17      329.07      313.05     76.21 o 
   1   3  17     2324.03     2115.28     54.53 o 
   3   3  17     2410.60     2214.51     55.72 o 
   5   3  17     2381.88     2261.00     59.02 o 
   7   3  17     2048.92     1911.29     58.77 o 
   9   3  17     3592.02     3434.44     78.49 o 
  11   3  17     1402.57     1585.18     56.28 o 
  13   3  17     4027.57     4005.41     87.34 o 
  15   3  17       64.51       61.75     48.30 o 
  17   3  17     2484.52     2653.67    134.01 o 
  19   3  17      337.75      306.56    115.13 o 
  21   3  17      768.49      773.17    100.00 o 
  23   3  17      717.52      701.84    101.12 o 
   1   5  17     4907.95     4755.77     94.06 o 
   3   5  17     5716.06     5442.39     98.56 o 
   5   5  17     1671.54     1823.07     58.85 o 
   7   5  17     6194.09     6092.97    121.68 o 
   9   5  17      837.55      943.20     53.07 o 
  11   5  17     5320.43     5509.05    123.32 o 
  13   5  17      339.58      367.57     38.34 o 
  15   5  17     2158.61     2073.47     79.56 o 
  17   5  17      177.27      180.13     73.74 o 
  19   5  17     2328.01     2115.41    148.18 o 
  21   5  17      332.35      256.21     88.36 o 
  23   5  17     1232.15     1485.74    142.88 o 
   1   7  17     3003.24     2973.26     81.20 o 
   3   7  17     2765.30     2883.10     79.33 o 
   5   7  17     1067.60     1079.33     55.15 o 
   7   7  17     4863.28     4981.55    129.67 o 
   9   7  17      344.20      273.01     43.32 o 
  11   7  17     3338.97     3370.90    118.42 o 
  13   7  17       88.34       55.19     40.57 o 
  15   7  17     2343.64     2426.25     98.53 o 
  17   7  17       37.20      -28.18     44.34 o 
  19   7  17     1740.74     1687.83    100.97 o 
  21   7  17       76.36      141.43     53.95 o 
   1   9  17     1644.89     1841.49     79.51 o 
   3   9  17     1462.56     1563.36    106.94 o 
   5   9  17     1093.85     1071.29     68.41 o 
   7   9  17     2472.21     2723.87    106.32 o 
   9   9  17     1183.26     1292.29     88.09 o 
  11   9  17     1131.93     1229.29     87.45 o 
  13   9  17      701.68      606.70     72.22 o 
  15   9  17      803.84      958.22     82.11 o 
  17   9  17      430.34      403.80     66.50 o 
   1  11  17     1272.81     1206.90     75.96 o 
   3  11  17     1461.70     1563.30     87.04 o 
   5  11  17     1445.21     1455.78     91.18 o 
   7  11  17      693.00      634.26     74.68 o 
   9  11  17     1520.15     1496.83     97.03 o 
  11  11  17      129.34      100.81     55.25 o 
  13  11  17     1599.24     1700.71    126.39 o 
   1  13  17      560.85      661.50     88.60 o 
   3  13  17      960.04      848.54     84.48 o 
   5  13  17      637.45      619.66    103.34 o 
   2   0  18    18047.86    17312.23    297.86 o 
   6   0  18    10337.78    10317.32    198.11 o 
  10   0  18     7137.72     6980.21    198.52 o 
  14   0  18     3505.66     3396.72    149.55 o 
  18   0  18     2572.28     2509.03    110.57 o 
  22   0  18     1241.43     1196.24    114.10 o 
   0   2  18     8215.60     8245.51    170.90 o 
   2   2  18      740.23      734.28     37.69 o 
   4   2  18    10626.39    10185.93    139.05 o 
   6   2  18      353.43      309.93     32.15 o 
   8   2  18     9067.03     8419.20    147.97 o 
  10   2  18     1161.99     1199.71     59.42 o 
  12   2  18     4657.49     4669.18    120.65 o 
  14   2  18      938.15      894.35     51.10 o 
  16   2  18     2095.85     2114.00    120.78 o 
  18   2  18      736.64      629.87     85.81 o 
  20   2  18     1703.60     1729.74    138.63 o 
  22   2  18      173.26       80.24     91.48 o 
   2   4  18     7081.56     7297.08    114.31 o 
   4   4  18     1108.66     1190.00     45.86 o 
   6   4  18     6086.61     6277.87    121.83 o 
   8   4  18     1125.66     1093.94     55.48 o 
  10   4  18     5219.34     5192.08    112.87 o 
  12   4  18     2340.06     2199.09     79.61 o 
  14   4  18     4364.07     3922.52    107.20 o 
  16   4  18     1460.17     1366.46    109.35 o 
  18   4  18     1470.90     1195.40    119.93 o 
  20   4  18      618.24      637.35    107.80 o 
  22   4  18      954.70     1123.91    135.30 o 
   0   6  18    10807.14    10923.54    236.99 o 
   2   6  18        7.06        9.37     28.06 o 
   4   6  18     8806.82     9075.72    148.13 o 
   6   6  18       94.51       55.27     29.39 o 
   8   6  18     5260.61     5187.74    148.57 o 
  10   6  18      158.27      119.37     38.43 o 
  12   6  18     1616.41     1666.55     78.04 o 
  14   6  18       81.73       21.71     39.82 o 
  16   6  18     2128.12     2206.27    164.45 o 
  18   6  18       20.64       42.39     45.81 o 
  20   6  18     2549.16     2624.16    153.64 o 
   2   8  18     4195.05     3993.54    107.69 o 
   4   8  18       45.18       29.19     33.83 o 
   6   8  18     4028.94     4086.80    112.11 o 
   8   8  18      291.08      318.11     51.14 o 
  10   8  18     3813.92     4221.51    128.05 o 
  12   8  18     1012.14      995.79     71.40 o 
  14   8  18     2844.17     3041.96    129.50 o 
  16   8  18      430.16      447.49     86.20 o 
  18   8  18     1092.88     1241.64     94.25 o 
   0  10  18     3527.88     3761.37    164.70 o 
   2  10  18       40.01        7.68     42.29 o 
   4  10  18     3646.53     3772.37    129.00 o 
   6  10  18      582.19      539.10     69.20 o 
   8  10  18     2215.30     2223.18    109.70 o 
  10  10  18     1313.62     1276.62     90.57 o 
  12  10  18     1459.34     1605.38    126.74 o 
  14  10  18     1080.50     1147.23    100.65 o 
   2  12  18     3212.03     3179.02    131.86 o 
   4  12  18       31.31       66.79     56.54 o 
   6  12  18     2530.51     2588.79    128.26 o 
   1   1  19     4698.08     4697.51     88.17 o 
   3   1  19     4908.83     4802.08     88.13 o 
   5   1  19     1801.05     1624.28     52.41 o 
   7   1  19     5409.04     5454.47    114.36 o 
   9   1  19      754.44      702.72     49.55 o 
  11   1  19     3944.58     3724.23     99.05 o 
  13   1  19       96.40       82.12     33.76 o 
  15   1  19     3560.50     3561.29    127.38 o 
  17   1  19        0.50       67.56     61.38 o 
  19   1  19     2026.86     1906.36    101.01 o 
  21   1  19      222.18       81.20     78.85 o 
   1   3  19     4255.62     4043.94     81.18 o 
   3   3  19     4006.82     4132.37     82.61 o 
   5   3  19     3369.88     3130.03     75.01 o 
   7   3  19     3118.70     3149.40     83.31 o 
   9   3  19     3147.54     3253.90     87.48 o 
  11   3  19     2240.25     2126.93     77.46 o 
  13   3  19     1405.16     1457.67     70.85 o 
  15   3  19     1849.66     1907.41     77.26 o 
  17   3  19      398.78      428.18     78.64 o 
  19   3  19      757.60      785.13    171.08 o 
  21   3  19      488.63      575.41    104.66 o 
   1   5  19     4351.27     4215.41     87.31 o 
   3   5  19     2929.63     3113.32     77.03 o 
   5   5  19     4635.61     4817.45    102.57 o 
   7   5  19      534.87      584.48     48.48 o 
   9   5  19     4293.00     4296.02    107.74 o 
  11   5  19      376.99      361.85     46.22 o 
  13   5  19     1849.48     1894.31     85.61 o 
  15   5  19      567.69      457.32     52.76 o 
  17   5  19     1480.40     1556.07    108.57 o 
  19   5  19      147.91      132.94     83.30 o 
   1   7  19     2515.59     2723.75     85.88 o 
   3   7  19     1343.05     1343.21     61.79 o 
   5   7  19     3575.15     3512.74     96.28 o 
   7   7  19      340.99      303.62     42.82 o 
   9   7  19     4936.10     5422.96    136.09 o 
  11   7  19      137.47       83.28     43.09 o 
  13   7  19     2103.41     2267.85     96.33 o 
  15   7  19      313.48      261.31     61.02 o 
  17   7  19     1737.55     1926.26    163.99 o 
   1   9  19     2114.10     1937.82     88.35 o 
   3   9  19     1357.90     1475.17     78.28 o 
   5   9  19     2824.47     2957.41    114.73 o 
   7   9  19      573.47      523.51     61.55 o 
   9   9  19     1826.63     1962.09     91.15 o 
  11   9  19      821.23      759.98     74.37 o 
  13   9  19     1015.96     1200.79     86.79 o 
   1  11  19     1380.22     1252.86     80.45 o 
   3  11  19     1595.69     1742.61    112.99 o 
   5  11  19     1143.76     1283.59    115.25 o 
   7  11  19     1404.09     1492.71    103.04 o 
   0   0  20     6995.90     6493.08    220.50 o 
   4   0  20     3950.00     3973.68    129.47 o 
   8   0  20     2283.28     2245.97    161.16 o 
  12   0  20     1265.70     1257.67     88.95 o 
  16   0  20     1259.84     1370.24    124.96 o 
  20   0  20      150.54      161.31    151.02 o 
   2   2  20     4289.25     4374.60     86.53 o 
   4   2  20      665.58      684.21     39.31 o 
   6   2  20     3042.95     2964.92     74.31 o 
   8   2  20      651.95      536.36     44.70 o 
  10   2  20     1199.97     1116.70     62.99 o 
  12   2  20      891.92      764.11     54.62 o 
  14   2  20      707.36      664.23     55.16 o 
  16   2  20      413.03      375.97     56.73 o 
  18   2  20      866.78      902.05     81.23 o 
  20   2  20      182.61      129.60     81.72 o 
   0   4  20     1706.28     1637.61     81.11 o 
   2   4  20      718.16      781.88     43.46 o 
   4   4  20     2123.56     2305.96     69.92 o 
   6   4  20     1128.98     1102.39     51.60 o 
   8   4  20     1501.25     1483.85     64.95 o 
  10   4  20      989.73     1000.56     57.87 o 
  12   4  20     2273.40     2167.99     82.05 o 
  14   4  20      682.10      580.05     63.60 o 
  16   4  20      669.89      723.01     70.51 o 
  18   4  20      277.86      235.26     87.87 o 
   2   6  20     3875.55     4006.42     93.38 o 
   4   6  20      163.71      162.21     36.73 o 
   6   6  20     3150.39     3150.65     92.09 o 
   8   6  20      122.80      114.41     41.08 o 
  10   6  20      968.82     1042.21     66.65 o 
  12   6  20      146.11       97.24     45.32 o 
  14   6  20      621.91      480.44     59.28 o 
  16   6  20       57.85      129.02     52.28 o 
   0   8  20     1624.32     1542.38    112.05 o 
   2   8  20       91.16      107.88     41.96 o 
   4   8  20     1487.37     1443.03     74.44 o 
   6   8  20      421.27      355.74     49.35 o 
   8   8  20     1748.87     1885.16     82.19 o 
  10   8  20      897.65      915.14     74.22 o 
  12   8  20     1424.76     1546.35     89.22 o 
  14   8  20      625.92      575.83     75.25 o 
   2  10  20     1474.33     1614.36     87.02 o 
   4  10  20      113.73       81.65     54.28 o 
   6  10  20     1026.33      925.47     98.68 o 
   8  10  20      436.62      409.31     68.06 o 
   1   1  21     1879.82     1933.55     62.04 o 
   3   1  21      558.95      550.44     39.82 o 
   5   1  21     2692.41     2772.38     75.61 o 
   7   1  21       15.85       53.25     31.03 o 
   9   1  21     2269.35     2167.39     82.87 o 
  11   1  21       71.87       58.74     37.70 o 
  13   1  21     1178.13     1311.48     69.35 o 
  15   1  21       24.33       -7.41     42.17 o 
  17   1  21     1309.14     1203.16    133.68 o 
   1   3  21     2586.78     2555.42     70.01 o 
   3   3  21     1529.97     1503.10     57.04 o 
   5   3  21     2063.48     2046.48     67.44 o 
   7   3  21     1074.37     1120.00     59.47 o 
   9   3  21      336.41      219.27     40.71 o 
  11   3  21      921.38      882.64     56.33 o 
  13   3  21      427.38      467.37     54.73 o 
  15   3  21      298.07      289.44     55.69 o 
  17   3  21      356.72      268.29     61.93 o 
   1   5  21      713.94      676.45     46.56 o 
   3   5  21      750.36      695.31     48.86 o 
   5   5  21       90.83       72.64     31.95 o 
   7   5  21     1269.14     1303.33     65.92 o 
   9   5  21       36.80        0.14     34.99 o 
  11   5  21     1210.38     1180.12     70.06 o 
  13   5  21      205.73      208.51     50.88 o 
  15   5  21     1010.68     1062.12     78.49 o 
   1   7  21      184.17      140.30     38.29 o 
   3   7  21      520.16      593.04     53.53 o 
   5   7  21       14.97        7.35     37.66 o 
   7   7  21     2407.03     2537.19     91.18 o 
   9   7  21        0.56       25.03     42.94 o 
  11   7  21     1852.69     1701.37     95.53 o 
  13   7  21        4.56       41.41     50.70 o 
   1   9  21     1564.11     1703.12    107.08 o 
   3   9  21     1181.92     1127.65     83.79 o 
   5   9  21      546.34      734.47     74.80 o 
   7   9  21      701.72      665.61     74.94 o 
   2   0  22     4259.33     4210.58    130.71 o 
   6   0  22     2604.65     2503.04    115.49 o 
  10   0  22     1395.55     1387.84    102.12 o 
  14   0  22     1818.36     1821.66    172.18 o 
   0   2  22     2441.90     2320.12     97.89 o 
   2   2  22      214.93      185.99     33.95 o 
   4   2  22     2864.03     2785.97     79.43 o 
   6   2  22      940.08      967.30     56.94 o 
   8   2  22     1874.35     1929.34     77.36 o 
  10   2  22     1092.08      951.27     58.94 o 
  12   2  22      931.01      943.58     64.17 o 
  14   2  22      990.72      829.32     68.93 o 
  16   2  22      548.81      490.34     71.60 o 
   2   4  22     2118.99     2180.88     71.67 o 
   4   4  22      142.35      171.61     37.40 o 
   6   4  22     1129.51     1115.85     59.28 o 
   8   4  22      438.02      381.88     48.78 o 
  10   4  22     1104.74      931.14     60.94 o 
  12   4  22      353.87      330.89     53.01 o 
  14   4  22     1356.30     1515.98     91.03 o 
   0   6  22      314.44      287.42     59.82 o 
   2   6  22       26.95       19.15     35.26 o 
   4   6  22      923.52      768.66     54.26 o 
   6   6  22       42.87       34.75     35.95 o 
   8   6  22     1702.66     1628.36     82.75 o 
  10   6  22      147.49      128.11     48.68 o 
  12   6  22      945.87     1118.02     91.03 o 
   2   8  22     2178.71     2426.49    113.54 o 
   4   8  22      167.73      162.57     60.77 o 
   6   8  22     1259.63     1343.71     87.83 o 
   1   1  23      423.03      398.18     41.15 o 
   3   1  23      357.91      354.05     41.11 o 
   5   1  23      157.21      178.42     39.09 o 
   7   1  23     1482.05     1443.06     67.07 o 
   9   1  23        3.03       23.55     37.63 o 
  11   1  23     1704.88     1729.05     83.46 o 
  13   1  23       67.77       -4.71     47.77 o 
   1   3  23     1071.38     1059.10     54.48 o 
   3   3  23     1557.64     1699.47     69.73 o 
   5   3  23     1188.68     1215.72     62.11 o 
   7   3  23      699.05      635.39     52.57 o 
   9   3  23      643.35      647.73     59.08 o 
  11   3  23      234.47      271.00     50.01 o 
   1   5  23      464.59      424.85     47.36 o 
   3   5  23      374.96      395.06     46.08 o 
   5   5  23     1066.61     1076.57     67.12 o 
   7   5  23       72.86       48.16     42.02 o 
   9   5  23      992.90      846.34     72.13 o 
   1   7  23      555.78      593.08     62.44 o 
   3   7  23      320.56      343.41     60.95 o 
   0   0  24       48.28       18.59     65.60 o 
   4   0  24      541.61      559.01     80.00 o 
   8   0  24      342.62      318.27     67.64 o 
   2   2  24      383.11      355.25     45.03 o 
   4   2  24      133.51      131.10     42.73 o 
   6   2  24      995.38      973.57     68.40 o 
   8   2  24      458.11      584.67     58.98 o 
   0   4  24     1361.36     1626.57    142.51 o 
   2   4  24        7.74       30.55     42.30 o 
   4   4  24      890.84      854.83     68.63 o 
   6   4  24      175.63      106.64     47.57 o 
   1   1  25      168.77      150.60     45.02 o 
   3   1  25      680.95      467.50     59.46 o 
                                                 
